# Supplementary material for: (E)-(4-Chloro­benzyl­idene){[(1R,4aS,10aR)-7-isopropyl-1,4a-dimethyl-1,2,3,4,4a,9,10,10a-octa­hydro-1-phenanthryl]­methyl}amine
Source: Acta Crystallogr Sect E Struct Rep Online. 2009 Apr 25;65(Pt 5):o1118. doi: 10.1107/S1600536809013245 (PMC2977794; doi:10.1107/S1600536809013245)
Supplement: Supplementary file 1 [file e-65-o1118-sup1.cif]

##############################################################################
###                                                                        ###
###        Electronic paper (Acta Crystallographica Section E)             ###
###                                                                        ###
##############################################################################
#                                                                            #
# This CIF contains the data in a paper accepted for publication in Acta     #
# Crystallographica Section E. It conforms to the requirements of Notes      #
# for Authors for Section E, and has been peer reviewed under the auspices   #
# of the IUCr Commission on Journals.                                        #
#                                                                            #
# Full details of the Crystallographic Information File format               #
# are given in the paper "The Crystallographic Information File (CIF):       #
# a New Standard Archive File for Crystallography" by S. R. Hall, F. H.      #
# Allen and I. D. Brown [Acta Cryst. (1991), A47, 655-685].                  #
#                                                                            #
# The current version of the core CIF dictionary is obtainable from          #
# ftp://ftp.iucr.org/pub/cif_core.dic. The current version number is 2.4.    #
#                                                                            #
# Software is freely available for graphical display of the structure(s) in  #
# this CIF.  For information consult the CIF home page http://www.iucr.org/  #
# cif/home.html                                                              #
#                                                                            #
# This file may be used for bona fide research purposes within the           #
# scientific community so long as proper attribution is given to the journal # 
# article from which it was obtained.                                        #
#                                                                            #
##############################################################################
                                             
data_I
_audit_creation_method     SHELXL-97
_chemical_name_systematic
;
(<i>E</i>)-(4-Chlorobenzylidene){[(1<i>R</i>,4a<i>S</i>,10a<i>R</i>)-7-\
isopropyl-1,4a-dimethyl-1,2,3,4,4a,9,10,10a-octahydro-1-phenanthryl]\
methyl}amine
;
_chemical_name_common     ?
_chemical_formula_moiety     'C27 H34 Cl N'
_chemical_formula_sum     'C27 H34 Cl N'
_chemical_formula_weight     408.00
_chemical_melting_point     ?
_symmetry_cell_setting     'triclinic'
_symmetry_space_group_name_H-M     'P 1'
_symmetry_space_group_name_Hall     'P 1'
loop_
    _symmetry_equiv_pos_as_xyz
    'x, y, z'
_cell_length_a     5.9251(13)
_cell_length_b     10.783(2)
_cell_length_c     19.163(4)
_cell_angle_alpha     77.402(4)
_cell_angle_beta     85.281(4)
_cell_angle_gamma     78.224(4)
_cell_volume     1168.8(4)
_cell_formula_units_Z     2
_cell_measurement_reflns_used     1191
_cell_measurement_theta_min     2.442
_cell_measurement_theta_max     18.568
_cell_measurement_temperature     273(2)
_exptl_crystal_description     block
_exptl_crystal_colour     colourless
_exptl_crystal_size_max     0.15
_exptl_crystal_size_mid     0.12
_exptl_crystal_size_min     0.08
_exptl_crystal_density_diffrn     1.159
_exptl_crystal_density_meas     ?
_exptl_crystal_density_method     'not measured'
_exptl_crystal_F_000     440
_exptl_absorpt_coefficient_mu     0.176
_exptl_absorpt_correction_type     multi-scan
_exptl_absorpt_process_details     '(SADABS; Sheldrick, 1996)'
_exptl_absorpt_correction_T_min     0.9741
_exptl_absorpt_correction_T_max     0.9860
_exptl_special_details
;
 ?
;
_diffrn_ambient_temperature     273(2)
_diffrn_radiation_type     MoK\a
_diffrn_radiation_wavelength     0.71073
_diffrn_radiation_source     'fine-focus sealed tube'
_diffrn_radiation_monochromator     graphite
_diffrn_measurement_device_type     'Bruker APEX CCD area-detector'
_diffrn_measurement_method     '\f and \w'
_diffrn_detector_area_resol_mean     ?
_diffrn_reflns_number     6211
_diffrn_reflns_av_R_equivalents     0.0238
_diffrn_reflns_av_sigmaI/netI     0.0553
_diffrn_reflns_theta_min     1.97
_diffrn_reflns_theta_max     25.05
_diffrn_reflns_theta_full     25.05
_diffrn_measured_fraction_theta_max     0.994
_diffrn_measured_fraction_theta_full     0.994
_diffrn_reflns_limit_h_min     -6
_diffrn_reflns_limit_h_max     7
_diffrn_reflns_limit_k_min     -10
_diffrn_reflns_limit_k_max     12
_diffrn_reflns_limit_l_min     -20
_diffrn_reflns_limit_l_max     22
_diffrn_standards_number     0
_diffrn_standards_interval_count     ?
_diffrn_standards_interval_time     ?
_diffrn_standards_decay_%     ?
_refine_special_details
;
 Refinement of F^2^ against ALL reflections.  The weighted R-factor wR and
 goodness of fit S are based on F^2^, conventional R-factors R are based
 on F, with F set to zero for negative F^2^. The threshold expression of
 F^2^ > 2sigma(F^2^) is used only for calculating R-factors(gt) etc. and is
 not relevant to the choice of reflections for refinement.  R-factors based
 on F^2^ are statistically about twice as large as those based on F, and R-
 factors based on ALL data will be even larger.
;
_reflns_number_total     4891
_reflns_number_gt     3236
_reflns_threshold_expression     I>2\s(I)
_refine_ls_structure_factor_coef     Fsqd
_refine_ls_matrix_type     full
_refine_ls_R_factor_all     0.0935
_refine_ls_R_factor_gt     0.0618
_refine_ls_wR_factor_gt     0.1635
_refine_ls_wR_factor_ref     0.1879
_refine_ls_goodness_of_fit_ref     1.019
_refine_ls_restrained_S_all     1.032
_refine_ls_number_reflns     4891
_refine_ls_number_parameters     518
_refine_ls_number_restraints     1347
_refine_ls_hydrogen_treatment     constr
_refine_ls_weighting_scheme     calc
_refine_ls_weighting_details
                 'calc w=1/[\s^2^(Fo^2^)+(0.1124P)^2^] where P=(Fo^2^+2Fc^2^)/3'
_atom_sites_solution_hydrogens     geom
_atom_sites_solution_primary     direct
_atom_sites_solution_secondary     difmap
_refine_ls_shift/su_max     ?
_refine_ls_shift/su_max_lt     0.001
_refine_ls_shift/su_mean     <0.001
_refine_diff_density_max     0.310
_refine_diff_density_min     -0.313
_refine_ls_extinction_method     SHELXL
_refine_ls_extinction_coef     0.012(4)
_refine_ls_extinction_expression
                                  'Fc^*^=kFc[1+0.001xFc^2^\l^3^/sin(2\q)]^-1/4^'
_refine_ls_abs_structure_details     'Flack (1983) 794 Friedel pairs'
_refine_ls_abs_structure_Flack     0.19(12)
loop_
    _atom_type_symbol
    _atom_type_description
    _atom_type_scat_dispersion_real
    _atom_type_scat_dispersion_imag
    _atom_type_scat_source
    'C' 'C' 0.0033 0.0016
                         'International Tables Vol C Tables 4.2.6.8 and 6.1.1.4'
    'H' 'H' 0.0000 0.0000
                         'International Tables Vol C Tables 4.2.6.8 and 6.1.1.4'
    'N' 'N' 0.0061 0.0033
                         'International Tables Vol C Tables 4.2.6.8 and 6.1.1.4'
    'Cl' 'Cl' 0.1484 0.1585
                         'International Tables Vol C Tables 4.2.6.8 and 6.1.1.4'
_computing_data_collection     'SMART (Bruker, 1997)'
_computing_cell_refinement     'SAINT (Bruker, 1997)'
_computing_data_reduction     'SAINT (Bruker, 1997)'
_computing_structure_solution     'SHELXS97 (Sheldrick, 2008)'
_computing_structure_refinement     'SHELXL97 (Sheldrick, 2008)'
_computing_molecular_graphics     'SHELXTL (Sheldrick, 2008)'
_computing_publication_material     'SHELXTL (Sheldrick, 2008)'
loop_
    _atom_site_type_symbol
    _atom_site_label
    _atom_site_fract_x
    _atom_site_fract_y
    _atom_site_fract_z
    _atom_site_U_iso_or_equiv
    _atom_site_adp_type
    _atom_site_calc_flag
    _atom_site_refinement_flags
    _atom_site_occupancy
    _atom_site_disorder_assembly
    _atom_site_disorder_group
    Cl Cl1 0.3555(3) 0.97493(17) 0.04545(10) 0.0952(6) Uani d . 1 . .
    Cl Cl2 0.7197(5) -0.2151(2) 0.68356(11) 0.1210(9) Uani d . 1 . .
    N N1 0.2137(8) 0.6837(4) 0.3893(3) 0.0618(12) Uani d . 1 . .
    N N2 0.8562(8) 0.0563(4) 0.3353(3) 0.0641(13) Uani d . 1 . .
    C C1 0.2792(10) 0.8976(6) 0.1296(3) 0.0635(14) Uani d U 1 . .
    C C2 0.0903(11) 0.8392(6) 0.1394(3) 0.0670(14) Uani d U 1 . .
    H H2 0.0042 0.8414 0.1005 0.080 Uiso calc R 1 . .
    C C3 0.0289(10) 0.7777(5) 0.2063(3) 0.0615(13) Uani d U 1 . .
    H H3 -0.0997 0.7388 0.2123 0.074 Uiso calc R 1 . .
    C C4 0.1535(9) 0.7718(5) 0.2660(3) 0.0564(12) Uani d U 1 . .
    C C5 0.3454(10) 0.8302(5) 0.2544(3) 0.0613(13) Uani d U 1 . .
    H H5 0.4365 0.8252 0.2925 0.074 Uiso calc R 1 . .
    C C6 0.4031(11) 0.8957(6) 0.1868(4) 0.0690(14) Uani d U 1 . .
    H H6 0.5268 0.9386 0.1805 0.083 Uiso calc R 1 . .
    C C7 0.0872(10) 0.7066(5) 0.3372(3) 0.0578(12) Uani d U 1 . .
    H H7 -0.0550 0.6809 0.3441 0.069 Uiso calc R 1 . .
    C C8 0.1358(9) 0.6147(5) 0.4584(3) 0.0587(13) Uani d U 1 . .
    H H8A -0.0224 0.6056 0.4552 0.070 Uiso calc R 1 . .
    H H8B 0.1375 0.6660 0.4941 0.070 Uiso calc R 1 . .
    C C9 0.2843(9) 0.4798(5) 0.4834(3) 0.0548(12) Uani d U 1 . .
    C C10 0.1857(9) 0.4181(5) 0.5573(3) 0.0504(11) Uani d U 1 . .
    H H10 0.0220 0.4239 0.5497 0.061 Uiso calc R 1 . .
    C C11 0.2793(9) 0.2695(5) 0.5851(3) 0.0534(11) Uani d U 1 . .
    C C12 0.2433(10) 0.2005(6) 0.5256(3) 0.0614(12) Uani d U 1 . .
    H H12A 0.3102 0.1092 0.5395 0.074 Uiso calc R 1 . .
    H H12B 0.0791 0.2079 0.5208 0.074 Uiso calc R 1 . .
    C C13 0.3507(10) 0.2556(6) 0.4531(3) 0.0638(13) Uani d U 1 . .
    H H13A 0.5168 0.2415 0.4565 0.077 Uiso calc R 1 . .
    H H13B 0.3182 0.2105 0.4176 0.077 Uiso calc R 1 . .
    C C14 0.2572(10) 0.3985(5) 0.4296(3) 0.0584(12) Uani d U 1 . .
    H H14A 0.0946 0.4106 0.4207 0.070 Uiso calc R 1 . .
    H H14B 0.3352 0.4304 0.3848 0.070 Uiso calc R 1 . .
    C C15 0.5355(9) 0.4965(6) 0.4838(3) 0.0677(15) Uani d U 1 . .
    H H15A 0.5721 0.5540 0.4405 0.102 Uiso calc R 1 . .
    H H15B 0.6366 0.4138 0.4870 0.102 Uiso calc R 1 . .
    H H15C 0.5547 0.5320 0.5242 0.102 Uiso calc R 1 . .
    C C16 0.5323(10) 0.2337(7) 0.6044(4) 0.0767(17) Uani d U 1 . .
    H H16A 0.5671 0.1446 0.6285 0.115 Uiso calc R 1 . .
    H H16B 0.5608 0.2875 0.6353 0.115 Uiso calc R 1 . .
    H H16C 0.6282 0.2466 0.5616 0.115 Uiso calc R 1 . .
    C C17 0.1851(11) 0.4910(6) 0.6172(3) 0.0666(13) Uani d U 1 . .
    H H17A 0.1479 0.5836 0.5988 0.080 Uiso calc R 1 . .
    H H17B 0.3358 0.4701 0.6378 0.080 Uiso calc R 1 . .
    C C18 0.0017(11) 0.4489(6) 0.6743(3) 0.0716(14) Uani d U 1 . .
    H H18A 0.0182 0.4805 0.7169 0.086 Uiso calc R 1 . .
    H H18B -0.1503 0.4889 0.6565 0.086 Uiso calc R 1 . .
    C C19 0.0174(10) 0.3059(6) 0.6941(3) 0.0651(13) Uani d U 1 . .
    C C20 0.1373(9) 0.2239(6) 0.6528(3) 0.0591(12) Uani d U 1 . .
    C C21 0.1391(11) 0.0909(6) 0.6766(3) 0.0714(14) Uani d U 1 . .
    H H21 0.2206 0.0325 0.6500 0.086 Uiso calc R 1 . .
    C C22 0.0201(12) 0.0457(7) 0.7397(4) 0.0825(16) Uani d U 1 . .
    H H22 0.0287 -0.0430 0.7556 0.099 Uiso calc R 1 . .
    C C23 -0.1107(12) 0.1300(8) 0.7793(4) 0.0816(15) Uani d U 1 . .
    C C24 -0.1036(12) 0.2553(7) 0.7569(3) 0.0808(15) Uani d U 1 . .
    H H24 -0.1833 0.3128 0.7843 0.097 Uiso calc R 1 . .
    C C25 -0.2448(14) 0.0768(9) 0.8472(4) 0.103(2) Uani d U 1 . .
    H H25 -0.2794 0.1562 0.8663 0.124 Uiso calc R 1 . .
    C C26 -0.4642(19) 0.0709(14) 0.8369(6) 0.159(4) Uani d U 1 . .
    H H26A -0.4804 -0.0180 0.8457 0.239 Uiso calc R 1 . .
    H H26B -0.5021 0.1117 0.7884 0.239 Uiso calc R 1 . .
    H H26C -0.5664 0.1148 0.8691 0.239 Uiso calc R 1 . .
    C C27 -0.1150(18) 0.0008(11) 0.9025(4) 0.138 Uani d U 1 . .
    H H27A -0.0715 -0.0859 0.8946 0.207 Uiso calc R 1 . .
    H H27B -0.2038 0.0004 0.9467 0.207 Uiso calc R 1 . .
    H H27C 0.0212 0.0349 0.9048 0.207 Uiso calc R 1 . .
    C C28 0.7244(12) -0.1573(6) 0.5922(4) 0.0716(15) Uani d U 1 . .
    C C29 0.8802(12) -0.0856(6) 0.5604(4) 0.0777(15) Uani d U 1 . .
    H H29 0.9899 -0.0697 0.5876 0.093 Uiso calc R 1 . .
    C C30 0.8785(11) -0.0359(6) 0.4880(3) 0.0708(15) Uani d U 1 . .
    H H30 0.9863 0.0139 0.4668 0.085 Uiso calc R 1 . .
    C C31 0.7175(11) -0.0593(6) 0.4465(3) 0.0634(13) Uani d U 1 . .
    C C32 0.5608(12) -0.1338(6) 0.4801(4) 0.0719(14) Uani d U 1 . .
    H H32 0.4513 -0.1510 0.4533 0.086 Uiso calc R 1 . .
    C C33 0.5641(13) -0.1832(6) 0.5528(4) 0.0799(16) Uani d U 1 . .
    H H33 0.4582 -0.2337 0.5749 0.096 Uiso calc R 1 . .
    C C34 0.7038(11) -0.0028(5) 0.3698(3) 0.0625(12) Uani d U 1 . .
    H H34 0.5793 -0.0104 0.3456 0.075 Uiso calc R 1 . .
    C C35 0.8203(10) 0.1093(5) 0.2595(3) 0.0603(13) Uani d U 1 . .
    H H35A 0.6616 0.1113 0.2496 0.072 Uiso calc R 1 . .
    H H35B 0.9192 0.0530 0.2317 0.072 Uiso calc R 1 . .
    C C36 0.8725(9) 0.2479(5) 0.2359(3) 0.0526(11) Uani d U 1 . .
    C C37 0.7780(9) 0.3039(5) 0.1601(3) 0.0538(11) Uani d U 1 . .
    H H37 0.6178 0.2914 0.1652 0.065 Uiso calc R 1 . .
    C C38 0.7591(9) 0.4506(5) 0.1303(3) 0.0527(11) Uani d U 1 . .
    C C39 0.6276(10) 0.5216(5) 0.1872(3) 0.0548(12) Uani d U 1 . .
    H H39A 0.6286 0.6134 0.1719 0.066 Uiso calc R 1 . .
    H H39B 0.4682 0.5108 0.1906 0.066 Uiso calc R 1 . .
    C C40 0.7289(10) 0.4734(5) 0.2607(3) 0.0585(13) Uani d U 1 . .
    H H40A 0.8839 0.4909 0.2584 0.070 Uiso calc R 1 . .
    H H40B 0.6365 0.5204 0.2943 0.070 Uiso calc R 1 . .
    C C41 0.7370(9) 0.3309(5) 0.2873(3) 0.0522(11) Uani d U 1 . .
    H H41A 0.5805 0.3151 0.2942 0.063 Uiso calc R 1 . .
    H H41B 0.8078 0.3041 0.3335 0.063 Uiso calc R 1 . .
    C C42 1.1337(9) 0.2383(6) 0.2398(3) 0.0732(17) Uani d U 1 . .
    H H42A 1.2125 0.2028 0.2007 0.110 Uiso calc R 1 . .
    H H42B 1.1859 0.1832 0.2843 0.110 Uiso calc R 1 . .
    H H42C 1.1659 0.3231 0.2370 0.110 Uiso calc R 1 . .
    C C43 0.9946(10) 0.4930(7) 0.1118(3) 0.0677(15) Uani d U 1 . .
    H H43A 0.9708 0.5807 0.0852 0.102 Uiso calc R 1 . .
    H H43B 1.0892 0.4374 0.0835 0.102 Uiso calc R 1 . .
    H H43C 1.0700 0.4873 0.1551 0.102 Uiso calc R 1 . .
    C C44 0.6259(9) 0.4867(5) 0.0612(3) 0.0558(11) Uani d U 1 . .
    C C45 0.6104(11) 0.3978(6) 0.0217(3) 0.0655(12) Uani d U 1 . .
    C C46 0.7238(13) 0.2559(7) 0.0427(3) 0.0797(15) Uani d U 1 . .
    H H46A 0.6046 0.2047 0.0572 0.096 Uiso calc R 1 . .
    H H46B 0.8074 0.2287 0.0013 0.096 Uiso calc R 1 . .
    C C47 0.8876(12) 0.2288(6) 0.1026(3) 0.0698(14) Uani d U 1 . .
    H H47A 1.0318 0.2552 0.0844 0.084 Uiso calc R 1 . .
    H H47B 0.9200 0.1368 0.1232 0.084 Uiso calc R 1 . .
    C C48 0.5188(11) 0.6147(6) 0.0351(3) 0.0697(13) Uani d U 1 . .
    H H48 0.5286 0.6772 0.0608 0.084 Uiso calc R 1 . .
    C C49 0.3999(12) 0.6518(8) -0.0268(3) 0.0820(16) Uani d U 1 . .
    H H49 0.3353 0.7386 -0.0430 0.098 Uiso calc R 1 . .
    C C50 0.3752(12) 0.5605(8) -0.0655(4) 0.0812(15) Uani d U 1 . .
    C C51 0.4841(11) 0.4363(7) -0.0415(3) 0.0777(15) Uani d U 1 . .
    H H51 0.4752 0.3743 -0.0676 0.093 Uiso calc R 1 . .
    C C52 0.2384(14) 0.6007(9) -0.1327(4) 0.0992(19) Uani d U 1 . .
    H H52 0.1981 0.6947 -0.1369 0.119 Uiso calc R 1 . .
    C C53 0.3623(18) 0.5923(12) -0.1967(4) 0.146(3) Uani d U 1 . .
    H H53A 0.2625 0.6299 -0.2359 0.219 Uiso calc R 1 . .
    H H53B 0.4229 0.5031 -0.1977 0.219 Uiso calc R 1 . .
    H H53C 0.4872 0.6382 -0.2008 0.219 Uiso calc R 1 . .
    C C54 0.0157(17) 0.5672(13) -0.1229(5) 0.143(3) Uani d U 1 . .
    H H54A 0.0318 0.4748 -0.1098 0.215 Uiso calc R 1 . .
    H H54B -0.0647 0.5988 -0.1667 0.215 Uiso calc R 1 . .
    H H54C -0.0699 0.6055 -0.0856 0.215 Uiso calc R 1 . .
loop_
    _atom_site_aniso_label
    _atom_site_aniso_U_11
    _atom_site_aniso_U_22
    _atom_site_aniso_U_33
    _atom_site_aniso_U_12
    _atom_site_aniso_U_13
    _atom_site_aniso_U_23
    Cl1 0.1210(15) 0.0791(12) 0.0781(11) -0.0183(11) 0.0226(10) -0.0107(9)
    Cl2 0.186(2) 0.0886(14) 0.0764(12) -0.0194(15) 0.0093(13) -0.0028(11)
    N1 0.057(3) 0.054(3) 0.073(3) -0.010(2) 0.001(3) -0.012(2)
    N2 0.065(3) 0.049(3) 0.072(3) 0.000(2) -0.005(3) -0.006(2)
    C1 0.067(3) 0.051(3) 0.071(3) -0.005(2) 0.004(3) -0.015(2)
    C2 0.067(3) 0.056(3) 0.077(3) -0.007(2) -0.011(3) -0.016(3)
    C3 0.061(3) 0.050(3) 0.075(3) -0.010(2) -0.008(2) -0.016(2)
    C4 0.055(3) 0.042(2) 0.072(3) -0.006(2) -0.003(2) -0.016(2)
    C5 0.056(3) 0.053(3) 0.074(3) -0.005(2) -0.009(2) -0.014(2)
    C6 0.062(3) 0.059(3) 0.086(3) -0.015(2) -0.002(3) -0.014(3)
    C7 0.048(2) 0.049(2) 0.074(3) -0.005(2) -0.006(2) -0.011(2)
    C8 0.054(3) 0.049(3) 0.071(3) -0.007(2) -0.001(2) -0.012(2)
    C9 0.041(2) 0.057(2) 0.065(3) -0.005(2) -0.002(2) -0.013(2)
    C10 0.045(2) 0.050(2) 0.059(2) -0.0099(19) -0.002(2) -0.016(2)
    C11 0.045(2) 0.055(2) 0.057(2) -0.0049(19) -0.002(2) -0.009(2)
    C12 0.059(3) 0.058(3) 0.065(3) -0.004(2) 0.000(2) -0.016(2)
    C13 0.062(3) 0.058(3) 0.068(3) -0.001(2) 0.002(2) -0.018(2)
    C14 0.050(2) 0.058(3) 0.063(3) -0.003(2) 0.007(2) -0.015(2)
    C15 0.045(3) 0.073(3) 0.084(3) -0.017(3) -0.005(3) -0.007(3)
    C16 0.056(3) 0.079(4) 0.084(4) -0.003(3) -0.008(3) -0.001(3)
    C17 0.071(3) 0.064(3) 0.068(3) -0.012(2) -0.006(2) -0.019(2)
    C18 0.074(3) 0.075(3) 0.064(3) -0.008(2) 0.005(2) -0.020(2)
    C19 0.062(3) 0.069(3) 0.062(2) -0.010(2) -0.001(2) -0.013(2)
    C20 0.054(2) 0.061(2) 0.061(2) -0.011(2) -0.006(2) -0.009(2)
    C21 0.069(3) 0.073(3) 0.068(3) -0.006(2) -0.005(2) -0.010(2)
    C22 0.079(3) 0.084(3) 0.076(3) -0.019(3) 0.000(3) 0.004(3)
    C23 0.070(3) 0.096(3) 0.068(3) -0.009(3) 0.003(3) -0.003(3)
    C24 0.075(3) 0.094(3) 0.067(3) -0.011(3) 0.002(3) -0.012(3)
    C25 0.079(4) 0.128(4) 0.086(4) -0.014(4) 0.003(3) 0.006(4)
    C26 0.122(6) 0.211(8) 0.125(6) -0.046(6) 0.007(5) 0.017(6)
    C27 0.124 0.165 0.086 -0.002 0.026 0.019
    C28 0.084(3) 0.049(3) 0.078(3) -0.008(3) -0.001(3) -0.011(3)
    C29 0.086(3) 0.066(3) 0.083(3) -0.017(3) -0.010(3) -0.014(3)
    C30 0.075(3) 0.061(3) 0.078(3) -0.020(3) -0.004(3) -0.011(3)
    C31 0.068(3) 0.051(2) 0.072(3) -0.015(2) 0.001(2) -0.015(2)
    C32 0.075(3) 0.060(3) 0.082(3) -0.019(3) -0.001(3) -0.013(3)
    C33 0.085(3) 0.062(3) 0.088(3) -0.013(3) 0.011(3) -0.011(3)
    C34 0.063(2) 0.051(2) 0.074(3) -0.007(2) -0.003(2) -0.016(2)
    C35 0.060(3) 0.053(3) 0.064(3) 0.000(2) -0.005(2) -0.012(2)
    C36 0.046(2) 0.051(2) 0.060(2) -0.005(2) -0.001(2) -0.015(2)
    C37 0.050(2) 0.055(2) 0.058(2) -0.0077(19) 0.000(2) -0.019(2)
    C38 0.048(2) 0.056(2) 0.056(2) -0.012(2) 0.003(2) -0.015(2)
    C39 0.055(2) 0.051(2) 0.059(2) -0.007(2) 0.002(2) -0.019(2)
    C40 0.059(3) 0.060(3) 0.061(3) -0.009(2) 0.003(2) -0.024(2)
    C41 0.051(2) 0.052(2) 0.056(2) -0.014(2) 0.000(2) -0.014(2)
    C42 0.045(3) 0.082(4) 0.082(4) -0.001(3) -0.001(3) -0.005(3)
    C43 0.057(3) 0.078(3) 0.065(3) -0.018(3) 0.001(3) -0.006(3)
    C44 0.052(2) 0.061(2) 0.055(2) -0.013(2) -0.001(2) -0.013(2)
    C45 0.068(3) 0.069(3) 0.058(2) -0.010(2) -0.002(2) -0.016(2)
    C46 0.092(3) 0.077(3) 0.069(3) -0.005(3) -0.007(3) -0.021(2)
    C47 0.075(3) 0.062(3) 0.068(3) 0.005(2) -0.002(2) -0.022(2)
    C48 0.068(3) 0.074(3) 0.063(2) -0.006(2) -0.002(2) -0.013(2)
    C49 0.074(3) 0.089(3) 0.070(3) 0.002(3) -0.004(3) -0.005(3)
    C50 0.070(3) 0.102(3) 0.065(3) -0.009(3) -0.009(3) -0.009(3)
    C51 0.080(3) 0.095(3) 0.061(3) -0.021(3) -0.007(3) -0.018(3)
    C52 0.089(4) 0.128(4) 0.073(3) -0.007(3) -0.011(3) -0.015(3)
    C53 0.131(6) 0.207(8) 0.081(5) -0.020(6) -0.009(5) 0.003(6)
    C54 0.108(6) 0.211(8) 0.098(5) -0.015(6) -0.018(5) -0.013(6)
_geom_special_details
;
 All esds (except the esd in the dihedral angle between two l.s. planes)
 are estimated using the full covariance matrix.  The cell esds are taken
 into account individually in the estimation of esds in distances, angles
 and torsion angles; correlations between esds in cell parameters are only
 used when they are defined by crystal symmetry.  An approximate (isotropic)
 treatment of cell esds is used for estimating esds involving l.s. planes.
;
loop_
    _geom_bond_atom_site_label_1
    _geom_bond_atom_site_label_2
    _geom_bond_site_symmetry_2
    _geom_bond_distance
    _geom_bond_publ_flag
    Cl1 C1 . 1.717(6) ?
    Cl2 C28 . 1.726(7) ?
    N1 C7 . 1.250(7) ?
    N1 C8 . 1.460(7) ?
    N2 C34 . 1.269(7) ?
    N2 C35 . 1.455(7) ?
    C1 C6 . 1.364(8) ?
    C1 C2 . 1.373(8) ?
    C2 C3 . 1.367(8) ?
    C2 H2 . 0.9300 ?
    C3 C4 . 1.394(8) ?
    C3 H3 . 0.9300 ?
    C4 C5 . 1.389(8) ?
    C4 C7 . 1.454(7) ?
    C5 C6 . 1.385(8) ?
    C5 H5 . 0.9300 ?
    C6 H6 . 0.9300 ?
    C7 H7 . 0.9300 ?
    C8 C9 . 1.538(8) ?
    C8 H8A . 0.9700 ?
    C8 H8B . 0.9700 ?
    C9 C14 . 1.528(8) ?
    C9 C15 . 1.536(7) ?
    C9 C10 . 1.550(7) ?
    C10 C17 . 1.526(8) ?
    C10 C11 . 1.572(7) ?
    C10 H10 . 0.9800 ?
    C11 C16 . 1.525(8) ?
    C11 C20 . 1.532(8) ?
    C11 C12 . 1.541(8) ?
    C12 C13 . 1.528(8) ?
    C12 H12A . 0.9700 ?
    C12 H12B . 0.9700 ?
    C13 C14 . 1.508(8) ?
    C13 H13A . 0.9700 ?
    C13 H13B . 0.9700 ?
    C14 H14A . 0.9700 ?
    C14 H14B . 0.9700 ?
    C15 H15A . 0.9600 ?
    C15 H15B . 0.9600 ?
    C15 H15C . 0.9600 ?
    C16 H16A . 0.9600 ?
    C16 H16B . 0.9600 ?
    C16 H16C . 0.9600 ?
    C17 C18 . 1.540(9) ?
    C17 H17A . 0.9700 ?
    C17 H17B . 0.9700 ?
    C18 C19 . 1.490(9) ?
    C18 H18A . 0.9700 ?
    C18 H18B . 0.9700 ?
    C19 C20 . 1.368(9) ?
    C19 C24 . 1.411(8) ?
    C20 C21 . 1.405(8) ?
    C21 C22 . 1.392(8) ?
    C21 H21 . 0.9300 ?
    C22 C23 . 1.385(10) ?
    C22 H22 . 0.9300 ?
    C23 C24 . 1.334(10) ?
    C23 C25 . 1.532(10) ?
    C24 H24 . 0.9300 ?
    C25 C26 . 1.347(12) ?
    C25 C27 . 1.372(11) ?
    C25 H25 . 0.9800 ?
    C26 H26A . 0.9600 ?
    C26 H26B . 0.9600 ?
    C26 H26C . 0.9600 ?
    C27 H27A . 0.9600 ?
    C27 H27B . 0.9600 ?
    C27 H27C . 0.9600 ?
    C28 C29 . 1.347(9) ?
    C28 C33 . 1.366(10) ?
    C29 C30 . 1.373(9) ?
    C29 H29 . 0.9300 ?
    C30 C31 . 1.385(9) ?
    C30 H30 . 0.9300 ?
    C31 C32 . 1.380(8) ?
    C31 C34 . 1.465(8) ?
    C32 C33 . 1.380(9) ?
    C32 H32 . 0.9300 ?
    C33 H33 . 0.9300 ?
    C34 H34 . 0.9300 ?
    C35 C36 . 1.551(8) ?
    C35 H35A . 0.9700 ?
    C35 H35B . 0.9700 ?
    C36 C42 . 1.537(8) ?
    C36 C41 . 1.543(8) ?
    C36 C37 . 1.549(7) ?
    C37 C47 . 1.531(8) ?
    C37 C38 . 1.545(7) ?
    C37 H37 . 0.9800 ?
    C38 C44 . 1.532(7) ?
    C38 C39 . 1.536(7) ?
    C38 C43 . 1.546(7) ?
    C39 C40 . 1.520(7) ?
    C39 H39A . 0.9700 ?
    C39 H39B . 0.9700 ?
    C40 C41 . 1.502(8) ?
    C40 H40A . 0.9700 ?
    C40 H40B . 0.9700 ?
    C41 H41A . 0.9700 ?
    C41 H41B . 0.9700 ?
    C42 H42A . 0.9600 ?
    C42 H42B . 0.9600 ?
    C42 H42C . 0.9600 ?
    C43 H43A . 0.9600 ?
    C43 H43B . 0.9600 ?
    C43 H43C . 0.9600 ?
    C44 C45 . 1.366(9) ?
    C44 C48 . 1.396(8) ?
    C45 C51 . 1.416(8) ?
    C45 C46 . 1.520(9) ?
    C46 C47 . 1.505(9) ?
    C46 H46A . 0.9700 ?
    C46 H46B . 0.9700 ?
    C47 H47A . 0.9700 ?
    C47 H47B . 0.9700 ?
    C48 C49 . 1.371(9) ?
    C48 H48 . 0.9300 ?
    C49 C50 . 1.391(10) ?
    C49 H49 . 0.9300 ?
    C50 C51 . 1.360(10) ?
    C50 C52 . 1.512(10) ?
    C51 H51 . 0.9300 ?
    C52 C53 . 1.388(11) ?
    C52 C54 . 1.425(12) ?
    C52 H52 . 0.9800 ?
    C53 H53A . 0.9600 ?
    C53 H53B . 0.9600 ?
    C53 H53C . 0.9600 ?
    C54 H54A . 0.9600 ?
    C54 H54B . 0.9600 ?
    C54 H54C . 0.9600 ?
loop_
    _geom_angle_atom_site_label_1
    _geom_angle_atom_site_label_2
    _geom_angle_atom_site_label_3
    _geom_angle_site_symmetry_1
    _geom_angle_site_symmetry_3
    _geom_angle
    _geom_angle_publ_flag
    C7 N1 C8 . . 118.9(5) ?
    C34 N2 C35 . . 116.7(5) ?
    C6 C1 C2 . . 119.9(6) ?
    C6 C1 Cl1 . . 120.2(5) ?
    C2 C1 Cl1 . . 119.8(5) ?
    C3 C2 C1 . . 119.9(6) ?
    C3 C2 H2 . . 120.0 ?
    C1 C2 H2 . . 120.0 ?
    C2 C3 C4 . . 121.9(5) ?
    C2 C3 H3 . . 119.1 ?
    C4 C3 H3 . . 119.1 ?
    C5 C4 C3 . . 117.0(5) ?
    C5 C4 C7 . . 121.4(5) ?
    C3 C4 C7 . . 121.7(5) ?
    C6 C5 C4 . . 121.0(6) ?
    C6 C5 H5 . . 119.5 ?
    C4 C5 H5 . . 119.5 ?
    C1 C6 C5 . . 120.2(6) ?
    C1 C6 H6 . . 119.9 ?
    C5 C6 H6 . . 119.9 ?
    N1 C7 C4 . . 122.6(5) ?
    N1 C7 H7 . . 118.7 ?
    C4 C7 H7 . . 118.7 ?
    N1 C8 C9 . . 113.4(4) ?
    N1 C8 H8A . . 108.9 ?
    C9 C8 H8A . . 108.9 ?
    N1 C8 H8B . . 108.9 ?
    C9 C8 H8B . . 108.9 ?
    H8A C8 H8B . . 107.7 ?
    C14 C9 C15 . . 111.1(5) ?
    C14 C9 C8 . . 107.0(4) ?
    C15 C9 C8 . . 107.7(5) ?
    C14 C9 C10 . . 108.4(4) ?
    C15 C9 C10 . . 114.2(4) ?
    C8 C9 C10 . . 108.2(4) ?
    C17 C10 C9 . . 115.9(4) ?
    C17 C10 C11 . . 109.9(4) ?
    C9 C10 C11 . . 116.3(4) ?
    C17 C10 H10 . . 104.4 ?
    C9 C10 H10 . . 104.4 ?
    C11 C10 H10 . . 104.4 ?
    C16 C11 C20 . . 107.2(4) ?
    C16 C11 C12 . . 109.3(5) ?
    C20 C11 C12 . . 110.2(4) ?
    C16 C11 C10 . . 115.2(5) ?
    C20 C11 C10 . . 108.0(4) ?
    C12 C11 C10 . . 106.9(4) ?
    C13 C12 C11 . . 113.1(5) ?
    C13 C12 H12A . . 109.0 ?
    C11 C12 H12A . . 109.0 ?
    C13 C12 H12B . . 109.0 ?
    C11 C12 H12B . . 109.0 ?
    H12A C12 H12B . . 107.8 ?
    C14 C13 C12 . . 111.3(5) ?
    C14 C13 H13A . . 109.4 ?
    C12 C13 H13A . . 109.4 ?
    C14 C13 H13B . . 109.4 ?
    C12 C13 H13B . . 109.4 ?
    H13A C13 H13B . . 108.0 ?
    C13 C14 C9 . . 114.5(5) ?
    C13 C14 H14A . . 108.6 ?
    C9 C14 H14A . . 108.6 ?
    C13 C14 H14B . . 108.6 ?
    C9 C14 H14B . . 108.6 ?
    H14A C14 H14B . . 107.6 ?
    C9 C15 H15A . . 109.5 ?
    C9 C15 H15B . . 109.5 ?
    H15A C15 H15B . . 109.5 ?
    C9 C15 H15C . . 109.5 ?
    H15A C15 H15C . . 109.5 ?
    H15B C15 H15C . . 109.5 ?
    C11 C16 H16A . . 109.5 ?
    C11 C16 H16B . . 109.5 ?
    H16A C16 H16B . . 109.5 ?
    C11 C16 H16C . . 109.5 ?
    H16A C16 H16C . . 109.5 ?
    H16B C16 H16C . . 109.5 ?
    C10 C17 C18 . . 107.3(5) ?
    C10 C17 H17A . . 110.3 ?
    C18 C17 H17A . . 110.3 ?
    C10 C17 H17B . . 110.3 ?
    C18 C17 H17B . . 110.3 ?
    H17A C17 H17B . . 108.5 ?
    C19 C18 C17 . . 113.5(5) ?
    C19 C18 H18A . . 108.9 ?
    C17 C18 H18A . . 108.9 ?
    C19 C18 H18B . . 108.9 ?
    C17 C18 H18B . . 108.9 ?
    H18A C18 H18B . . 107.7 ?
    C20 C19 C24 . . 119.5(6) ?
    C20 C19 C18 . . 122.6(5) ?
    C24 C19 C18 . . 117.9(6) ?
    C19 C20 C21 . . 117.6(5) ?
    C19 C20 C11 . . 123.1(5) ?
    C21 C20 C11 . . 119.2(5) ?
    C22 C21 C20 . . 120.7(6) ?
    C22 C21 H21 . . 119.7 ?
    C20 C21 H21 . . 119.7 ?
    C23 C22 C21 . . 121.4(7) ?
    C23 C22 H22 . . 119.3 ?
    C21 C22 H22 . . 119.3 ?
    C24 C23 C22 . . 116.8(6) ?
    C24 C23 C25 . . 123.3(8) ?
    C22 C23 C25 . . 119.8(7) ?
    C23 C24 C19 . . 124.0(7) ?
    C23 C24 H24 . . 118.0 ?
    C19 C24 H24 . . 118.0 ?
    C26 C25 C27 . . 124.8(8) ?
    C26 C25 C23 . . 114.4(7) ?
    C27 C25 C23 . . 116.2(7) ?
    C26 C25 H25 . . 97.1 ?
    C27 C25 H25 . . 97.1 ?
    C23 C25 H25 . . 97.1 ?
    C25 C26 H26A . . 109.5 ?
    C25 C26 H26B . . 109.5 ?
    H26A C26 H26B . . 109.5 ?
    C25 C26 H26C . . 109.5 ?
    H26A C26 H26C . . 109.5 ?
    H26B C26 H26C . . 109.5 ?
    C25 C27 H27A . . 109.5 ?
    C25 C27 H27B . . 109.5 ?
    H27A C27 H27B . . 109.5 ?
    C25 C27 H27C . . 109.5 ?
    H27A C27 H27C . . 109.5 ?
    H27B C27 H27C . . 109.5 ?
    C29 C28 C33 . . 120.5(6) ?
    C29 C28 Cl2 . . 120.6(6) ?
    C33 C28 Cl2 . . 118.8(5) ?
    C28 C29 C30 . . 120.5(7) ?
    C28 C29 H29 . . 119.7 ?
    C30 C29 H29 . . 119.7 ?
    C29 C30 C31 . . 120.6(6) ?
    C29 C30 H30 . . 119.7 ?
    C31 C30 H30 . . 119.7 ?
    C32 C31 C30 . . 117.9(6) ?
    C32 C31 C34 . . 120.0(6) ?
    C30 C31 C34 . . 122.0(5) ?
    C33 C32 C31 . . 121.0(7) ?
    C33 C32 H32 . . 119.5 ?
    C31 C32 H32 . . 119.5 ?
    C28 C33 C32 . . 119.4(6) ?
    C28 C33 H33 . . 120.3 ?
    C32 C33 H33 . . 120.3 ?
    N2 C34 C31 . . 122.2(6) ?
    N2 C34 H34 . . 118.9 ?
    C31 C34 H34 . . 118.9 ?
    N2 C35 C36 . . 112.4(5) ?
    N2 C35 H35A . . 109.1 ?
    C36 C35 H35A . . 109.1 ?
    N2 C35 H35B . . 109.1 ?
    C36 C35 H35B . . 109.1 ?
    H35A C35 H35B . . 107.9 ?
    C42 C36 C41 . . 110.9(5) ?
    C42 C36 C37 . . 114.4(4) ?
    C41 C36 C37 . . 108.2(4) ?
    C42 C36 C35 . . 108.0(5) ?
    C41 C36 C35 . . 108.1(4) ?
    C37 C36 C35 . . 107.1(4) ?
    C47 C37 C38 . . 109.7(4) ?
    C47 C37 C36 . . 115.0(4) ?
    C38 C37 C36 . . 117.8(4) ?
    C47 C37 H37 . . 104.2 ?
    C38 C37 H37 . . 104.2 ?
    C36 C37 H37 . . 104.2 ?
    C44 C38 C39 . . 110.6(4) ?
    C44 C38 C37 . . 108.2(4) ?
    C39 C38 C37 . . 107.5(4) ?
    C44 C38 C43 . . 107.4(4) ?
    C39 C38 C43 . . 109.2(5) ?
    C37 C38 C43 . . 113.9(5) ?
    C40 C39 C38 . . 113.3(4) ?
    C40 C39 H39A . . 108.9 ?
    C38 C39 H39A . . 108.9 ?
    C40 C39 H39B . . 108.9 ?
    C38 C39 H39B . . 108.9 ?
    H39A C39 H39B . . 107.7 ?
    C41 C40 C39 . . 111.9(5) ?
    C41 C40 H40A . . 109.2 ?
    C39 C40 H40A . . 109.2 ?
    C41 C40 H40B . . 109.2 ?
    C39 C40 H40B . . 109.2 ?
    H40A C40 H40B . . 107.9 ?
    C40 C41 C36 . . 113.1(4) ?
    C40 C41 H41A . . 109.0 ?
    C36 C41 H41A . . 108.9 ?
    C40 C41 H41B . . 108.9 ?
    C36 C41 H41B . . 109.0 ?
    H41A C41 H41B . . 107.8 ?
    C36 C42 H42A . . 109.5 ?
    C36 C42 H42B . . 109.5 ?
    H42A C42 H42B . . 109.5 ?
    C36 C42 H42C . . 109.5 ?
    H42A C42 H42C . . 109.5 ?
    H42B C42 H42C . . 109.5 ?
    C38 C43 H43A . . 109.5 ?
    C38 C43 H43B . . 109.5 ?
    H43A C43 H43B . . 109.5 ?
    C38 C43 H43C . . 109.5 ?
    H43A C43 H43C . . 109.5 ?
    H43B C43 H43C . . 109.5 ?
    C45 C44 C48 . . 117.1(5) ?
    C45 C44 C38 . . 122.4(5) ?
    C48 C44 C38 . . 120.5(5) ?
    C44 C45 C51 . . 120.0(6) ?
    C44 C45 C46 . . 122.7(5) ?
    C51 C45 C46 . . 117.3(6) ?
    C47 C46 C45 . . 113.3(6) ?
    C47 C46 H46A . . 108.9 ?
    C45 C46 H46A . . 108.9 ?
    C47 C46 H46B . . 108.9 ?
    C45 C46 H46B . . 108.9 ?
    H46A C46 H46B . . 107.7 ?
    C46 C47 C37 . . 109.1(5) ?
    C46 C47 H47A . . 109.9 ?
    C37 C47 H47A . . 109.9 ?
    C46 C47 H47B . . 109.9 ?
    C37 C47 H47B . . 109.9 ?
    H47A C47 H47B . . 108.3 ?
    C49 C48 C44 . . 122.6(7) ?
    C49 C48 H48 . . 118.7 ?
    C44 C48 H48 . . 118.7 ?
    C48 C49 C50 . . 120.4(7) ?
    C48 C49 H49 . . 119.8 ?
    C50 C49 H49 . . 119.8 ?
    C51 C50 C49 . . 117.3(6) ?
    C51 C50 C52 . . 122.2(7) ?
    C49 C50 C52 . . 120.5(7) ?
    C50 C51 C45 . . 122.4(7) ?
    C50 C51 H51 . . 118.8 ?
    C45 C51 H51 . . 118.8 ?
    C53 C52 C54 . . 119.0(9) ?
    C53 C52 C50 . . 116.6(7) ?
    C54 C52 C50 . . 113.6(7) ?
    C53 C52 H52 . . 101.1 ?
    C54 C52 H52 . . 101.1 ?
    C50 C52 H52 . . 101.1 ?
    C52 C53 H53A . . 109.5 ?
    C52 C53 H53B . . 109.5 ?
    H53A C53 H53B . . 109.5 ?
    C52 C53 H53C . . 109.5 ?
    H53A C53 H53C . . 109.5 ?
    H53B C53 H53C . . 109.5 ?
    C52 C54 H54A . . 109.5 ?
    C52 C54 H54B . . 109.5 ?
    H54A C54 H54B . . 109.5 ?
    C52 C54 H54C . . 109.5 ?
    H54A C54 H54C . . 109.5 ?
    H54B C54 H54C . . 109.5 ?
data_global
_journal_date_recd_electronic     2009-03-31
_journal_date_accepted     2009-04-07
_journal_name_full     'Acta Crystallographica, Section E'
_journal_year     2009
_journal_volume     65
_journal_issue      5
_journal_page_first     o1118
_journal_page_last     o1118
_journal_paper_category     QO
_journal_coeditor_code     AT2759
_publ_contact_author_name     'Professor Zhen-dong Zhao'
_publ_contact_author_address
;
Institute of Chemical Industry of Forest Products
Chinese Academy of Forestry
Nanjing, 210042,
People's Republic of China
;
_publ_contact_author_email     sbkf@tom.com
_publ_contact_author_fax     '+86-25-85482455'
_publ_contact_author_phone     '+86-25-85482451'
_publ_section_title
;\
(<i>E</i>)-(4-Chlorobenzylidene){[(1<i>R</i>,4a<i>S</i>,10a<i>R</i>)-7-\
isopropyl-1,4a-dimethyl-1,2,3,4,4a,9,10,10a-octahydro-1-phenanthryl]\
methyl}amine
;
loop_
    _publ_author_name
    _publ_author_address
    'Yu-Xiang Chen'
;
Institute of Chemical Industry of Forest Products
Chinese Academy of Forestry
Nanjing 210042,
People's Republic of China
;
    'Zhen-Dong Zhao'
;
Institute of Chemical Industry of Forest Products
Chinese Academy of Forestry
Nanjing 210042,
People's Republic of China
;
    'Yu-Min Wang'
;
Institute of Chemical Industry of Forest Products
Chinese Academy of Forestry
Nanjing 210042,
People's Republic of China
;
    'Liang-Wu Bi'
;
Institute of Chemical Industry of Forest Products
Chinese Academy of Forestry
Nanjing 210042,
People's Republic of China
;
