# Supplementary material for: (E)-(4-Chloro­benzyl­idene){[(1R,4aS,10aR)-7-isopropyl-1,4a-dimethyl-1,2,3,4,4a,9,10,10a-octa­hydro-1-phenanthryl]­methyl}amine
Source: Acta Crystallogr Sect E Struct Rep Online. 2009 Apr 25;65(Pt 5):o1118. doi: 10.1107/S1600536809013245 (PMC2977794; doi:10.1107/S1600536809013245)
Supplement: Supplementary file 2 [file e-65-o1118-Isup2.hkl]

# 
# h,k,l, Fc-squared, Fo-squared, sigma(Fo-squared) and status flag 
# 
data_I 
_shelx_title ' 080424c in P1' 
_shelx_refln_list_code          4 
_shelx_F_calc_maximum      110.40 
_exptl_crystal_F_000       440.00 
_reflns_d_resolution_high  0.8394 
 
loop_ 
 _symmetry_equiv_pos_as_xyz 
 'x, y, z' 
 
_cell_length_a     5.9251 
_cell_length_b    10.7834 
_cell_length_c    19.1629 
_cell_angle_alpha  77.402 
_cell_angle_beta   85.281 
_cell_angle_gamma  78.224 
 
_shelx_F_squared_multiplier     1.000 
 
loop_ 
 _refln_index_h 
 _refln_index_k 
 _refln_index_l 
 _refln_F_squared_calc 
 _refln_F_squared_meas 
 _refln_F_squared_sigma 
 _refln_observed_status 
  -3   0 -20        0.25        2.09      3.51 o 
  -4  -2 -19        0.69        0.73      2.92 o 
  -3  -2 -19        0.02        3.50      2.55 o 
  -4  -1 -19        0.02       -0.34      3.08 o 
  -3  -1 -19        0.51        2.26      2.38 o 
  -3   0 -19       14.86       11.49      4.18 o 
  -3   1 -19        1.04        3.95      3.20 o 
  -3   2 -19        3.03        3.35      3.45 o 
  -2   2 -19        3.33        4.72      2.90 o 
  -2   3 -19        1.85        2.51      2.74 o 
  -4  -2 -18        2.90        0.00      4.62 o 
  -3  -2 -18        3.30        4.27      2.69 o 
  -4  -1 -18        2.30       -0.84      2.64 o 
  -3  -1 -18        4.36        6.61      2.56 o 
  -4   0 -18        4.89        8.88      3.17 o 
  -3   0 -18        8.46       11.99      3.86 o 
  -2   0 -18        3.03        6.25      2.75 o 
  -3   1 -18        2.20       -0.03      2.86 o 
  -2   1 -18        5.44        4.73      2.75 o 
  -3   2 -18        5.84        4.61      3.38 o 
  -2   2 -18        4.37        7.39      3.04 o 
  -3   3 -18        6.59       12.19      3.98 o 
  -2   3 -18        3.98        8.68      3.32 o 
  -2   4 -18        0.73        2.15      2.61 o 
  -1   4 -18        1.43        0.68      2.35 o 
  -1   5 -18        6.24       -1.18      2.63 o 
  -3  -2 -17       11.23        8.71      2.83 o 
  -2  -2 -17        2.29        2.93      2.03 o 
  -4  -1 -17        4.98        6.92      2.84 o 
  -3  -1 -17        2.81        5.12      2.38 o 
  -2  -1 -17        8.46        9.18      2.15 o 
  -4   0 -17        1.67        1.74      2.42 o 
  -3   0 -17       30.83       30.32      3.65 o 
  -2   0 -17        3.14        0.75      2.18 o 
  -4   1 -17        3.69        2.79      3.52 o 
  -3   1 -17       14.63       16.08      4.20 o 
  -2   1 -17       16.62       13.94      3.37 o 
  -4   2 -17        4.27        5.29      3.61 o 
  -3   2 -17        4.53        8.65      3.65 o 
  -2   2 -17        7.27        5.38      2.63 o 
  -1   2 -17       30.95       40.63      4.21 o 
  -3   3 -17        0.70        2.11      3.07 o 
  -2   3 -17       16.65       25.03      4.24 o 
  -1   3 -17       14.60       16.97      3.26 o 
  -2   4 -17        2.86        3.22      2.81 o 
  -1   4 -17        7.09        7.96      2.83 o 
  -2   5 -17        6.15        2.22      2.81 o 
  -1   5 -17        6.72       10.75      3.49 o 
  -2  -2 -16       12.37       20.20      2.87 o 
  -5  -1 -16       12.20       18.43      4.20 o 
  -4  -1 -16        0.82        1.08      2.31 o 
  -3  -1 -16        8.00        5.35      2.34 o 
  -2  -1 -16       33.92       37.54      3.30 o 
  -5   0 -16        0.49        0.52      2.46 o 
  -4   0 -16        5.15        4.18      2.33 o 
  -3   0 -16        4.11        3.08      2.64 o 
  -2   0 -16       15.59       15.33      3.38 o 
  -1   0 -16        6.53        3.68      1.61 o 
  -4   1 -16        7.01        2.12      3.58 o 
  -3   1 -16        8.13        7.35      3.36 o 
  -2   1 -16       63.15       65.47      5.45 o 
  -1   1 -16       17.68       20.49      3.11 o 
  -4   2 -16        3.51        3.96      3.14 o 
  -3   2 -16       17.89       22.26      4.46 o 
  -2   2 -16        5.10        2.55      2.36 o 
  -1   2 -16       69.57       75.76      5.28 o 
  -3   3 -16        0.35       -0.99      2.63 o 
  -2   3 -16       11.18        9.35      3.12 o 
  -1   3 -16        0.34        1.43      2.01 o 
  -3   4 -16        2.07        3.67      3.15 o 
  -2   4 -16        8.58       16.17      3.84 o 
  -1   4 -16        4.75        1.49      2.09 o 
   0   4 -16       15.00       15.53      3.51 o 
  -2   5 -16       21.10       12.01      3.50 o 
  -1   5 -16        1.26        0.20      2.10 o 
   0   5 -16        0.03        0.05      2.30 o 
  -1   6 -16        5.51        9.49      3.54 o 
   0   6 -16        0.05        3.66      3.28 o 
  -1  -2 -15       87.13       94.85      5.70 o 
  -5  -1 -15        6.69        3.09      2.62 o 
  -4  -1 -15        3.51        1.75      2.48 o 
  -3  -1 -15        3.98        0.20      2.22 o 
  -2  -1 -15       28.96       30.84      3.12 o 
  -1  -1 -15       57.40       72.70      6.08 o 
  -5   0 -15        0.49        3.59      3.10 o 
  -4   0 -15       19.32       20.93      4.88 o 
  -3   0 -15        9.40        3.61      2.59 o 
  -2   0 -15      102.31       87.51      6.55 o 
  -1   0 -15       96.10       92.31      5.03 o 
  -5   1 -15        0.44       -0.44      2.33 o 
  -4   1 -15        9.39        5.64      2.36 o 
  -3   1 -15        7.20       10.64      3.57 o 
  -2   1 -15        2.26        4.03      2.18 o 
  -1   1 -15      119.63      122.12      6.02 o 
  -4   2 -15        1.52       -0.05      2.98 o 
  -3   2 -15       21.66       22.98      4.27 o 
  -2   2 -15        6.04        6.02      2.61 o 
  -1   2 -15       23.23       29.82      3.53 o 
   0   2 -15       56.35       64.06      4.14 o 
  -4   3 -15        0.27       -0.79      2.80 o 
  -3   3 -15        2.59       -0.72      2.61 o 
  -2   3 -15        4.46        2.23      2.18 o 
  -1   3 -15        9.79        7.98      2.55 o 
   0   3 -15       23.68       22.39      3.32 o 
  -3   4 -15        0.41        1.53      2.72 o 
  -2   4 -15        8.35        7.17      2.97 o 
  -1   4 -15        3.03        6.95      2.54 o 
   0   4 -15       16.62       15.44      3.29 o 
  -3   5 -15        0.45       -0.17      2.70 o 
  -2   5 -15        9.51        7.13      3.08 o 
  -1   5 -15        8.94       12.85      3.14 o 
   0   5 -15        7.77        7.13      3.04 o 
  -2   6 -15        3.76        2.51      2.97 o 
  -1   6 -15        0.14       -2.59      2.39 o 
   0   6 -15        6.77       11.11      3.77 o 
   1   6 -15        3.20        4.33      3.18 o 
  -1   7 -15        0.42        2.50      3.41 o 
   0   7 -15        9.72        9.60      3.97 o 
   1   7 -15        0.45       -0.28      3.61 o 
  -1  -2 -14      157.59      176.39      5.04 o 
  -2  -1 -14       54.05       53.64      3.56 o 
  -1  -1 -14      124.43      122.22      6.80 o 
  -5   0 -14        0.73        2.07      2.45 o 
  -4   0 -14        9.77       13.75      3.80 o 
  -3   0 -14        0.71        1.16      2.92 o 
  -2   0 -14       15.05       17.27      2.42 o 
  -1   0 -14        2.37        3.05      1.45 o 
   0   0 -14      293.79      315.03      8.64 o 
  -5   1 -14        3.46        5.76      3.32 o 
  -4   1 -14        6.37        5.42      5.00 o 
  -3   1 -14        2.83        3.82      2.00 o 
  -2   1 -14       41.05       57.70      5.08 o 
  -1   1 -14       30.01       33.90      3.36 o 
   0   1 -14       65.31       70.30      3.99 o 
  -5   2 -14        2.07       -0.72      3.07 o 
  -4   2 -14        0.44       -0.40      2.80 o 
  -3   2 -14       15.94       18.18      3.89 o 
  -2   2 -14      108.56      106.16      6.46 o 
  -1   2 -14       45.67       49.57      4.24 o 
   0   2 -14       58.60       53.05      3.74 o 
  -4   3 -14        1.89       -0.16      2.75 o 
  -3   3 -14       11.22        9.99      3.25 o 
  -2   3 -14       21.25       18.74      3.53 o 
  -1   3 -14       25.13       27.45      3.49 o 
   0   3 -14       60.09       71.32      4.84 o 
  -4   4 -14        1.83        0.86      2.83 o 
  -3   4 -14        0.87       -0.92      2.16 o 
  -2   4 -14        4.06        4.12      2.34 o 
  -1   4 -14       31.03       29.17      3.72 o 
   0   4 -14       21.43       22.27      3.43 o 
   1   4 -14       18.20       21.67      3.77 o 
  -3   5 -14        0.55       -0.98      2.58 o 
  -2   5 -14       10.27       12.74      3.51 o 
  -1   5 -14       48.60       49.94      4.99 o 
   0   5 -14       56.06       69.77      5.81 o 
   1   5 -14       26.37       32.39      4.73 o 
  -2   6 -14        0.43        1.75      2.31 o 
  -1   6 -14        9.84        6.58      2.69 o 
   0   6 -14       39.80       46.02      5.58 o 
   1   6 -14       35.78       30.39      5.11 o 
  -2   7 -14        0.12       -0.11      2.44 o 
  -1   7 -14        0.87        1.45      3.03 o 
   0   7 -14        1.17        2.97      3.15 o 
   1   7 -14        0.69       -3.48      2.95 o 
   0   8 -14        1.56       -2.44      3.19 o 
   1   8 -14       10.21        9.84      4.76 o 
  -1  -1 -13       19.34       20.47      3.00 o 
   0  -1 -13       32.21       35.41      2.42 o 
  -5   0 -13        0.10       -0.59      2.94 o 
  -4   0 -13       38.59       36.86      3.84 o 
  -3   0 -13       63.66       63.33      6.84 o 
  -2   0 -13       65.94       62.77      3.64 o 
  -1   0 -13       21.60       25.93      2.92 o 
   0   0 -13       49.59       48.68      2.99 o 
  -5   1 -13        7.06        7.67      2.62 o 
  -4   1 -13       10.95       11.26      5.13 o 
  -3   1 -13        3.29        3.52      3.60 o 
  -2   1 -13        2.91        5.26      2.43 o 
  -1   1 -13      169.98      158.71      6.56 o 
   0   1 -13      113.32      128.34      5.23 o 
  -5   2 -13        7.65        6.74      2.66 o 
  -4   2 -13        1.50       -2.18      2.60 o 
  -3   2 -13       10.05        8.44      3.14 o 
  -2   2 -13       35.24       34.50      4.08 o 
  -1   2 -13       69.60       63.87      4.35 o 
   0   2 -13       53.58       60.48      3.75 o 
   1   2 -13        0.27       -0.55      1.14 o 
  -4   3 -13        0.39       -0.65      2.43 o 
  -3   3 -13       15.51       12.87      3.60 o 
  -2   3 -13       42.30       40.77      4.54 o 
  -1   3 -13       48.75       42.74      4.09 o 
   0   3 -13       19.54       18.92      2.63 o 
   1   3 -13       51.09       49.93      4.26 o 
  -4   4 -13        2.69       -1.77      2.67 o 
  -3   4 -13       12.33       12.40      3.60 o 
  -2   4 -13       25.49       24.51      3.87 o 
  -1   4 -13       92.26       88.12      5.68 o 
   0   4 -13       92.79       91.98      5.73 o 
   1   4 -13       21.33       21.29      3.52 o 
  -3   5 -13        1.04        2.21      2.93 o 
  -2   5 -13        5.60        3.96      2.53 o 
  -1   5 -13       22.43       20.62      3.44 o 
   0   5 -13       16.13       17.74      3.55 o 
   1   5 -13        8.71        2.91      2.50 o 
  -3   6 -13        4.07        4.65      3.21 o 
  -2   6 -13       10.96       11.92      3.47 o 
  -1   6 -13        2.91        1.65      2.37 o 
   0   6 -13        6.87        5.50      2.82 o 
   1   6 -13        5.27        5.73      3.21 o 
   2   6 -13        6.87        4.47      3.31 o 
  -2   7 -13        0.04        0.71      2.75 o 
  -1   7 -13        0.52        2.11      2.49 o 
   0   7 -13        2.07        0.60      2.83 o 
   1   7 -13        4.31        4.43      3.13 o 
   2   7 -13       21.07       29.10      5.85 o 
  -1   8 -13        0.15        2.62      3.19 o 
   0   8 -13        2.41       -1.69      2.83 o 
   1   8 -13        1.88       -2.31      3.18 o 
   2   8 -13        8.96        3.99      4.24 o 
   0  -2 -12      113.41      105.00      2.79 o 
  -1  -1 -12       25.79       27.60      4.21 o 
   0  -1 -12       35.24       27.08      2.14 o 
  -5   0 -12        3.57        3.93      2.37 o 
  -4   0 -12       35.53       41.39      4.02 o 
  -3   0 -12       54.17       47.29      3.84 o 
  -2   0 -12       27.41       32.34      2.77 o 
  -1   0 -12      349.04      369.50      7.60 o 
   0   0 -12      125.54      127.74      4.76 o 
  -5   1 -12       14.69       13.91      3.00 o 
  -4   1 -12       15.73       13.37      2.74 o 
  -3   1 -12      132.16      119.87      5.23 o 
  -2   1 -12       82.28       80.61      3.86 o 
  -1   1 -12      123.95      128.52      5.71 o 
   0   1 -12       90.96      101.22      4.45 o 
   1   1 -12       40.38       41.73      2.94 o 
  -5   2 -12        5.36        5.88      2.49 o 
  -4   2 -12        9.10        6.98      3.14 o 
  -3   2 -12       38.19       28.30      4.42 o 
  -2   2 -12        3.56        9.50      2.61 o 
  -1   2 -12       24.46       27.53      3.02 o 
   0   2 -12       74.32       84.92      4.34 o 
   1   2 -12       76.04       79.06      4.47 o 
  -5   3 -12        0.24       -0.37      2.68 o 
  -4   3 -12       14.88       12.94      3.82 o 
  -3   3 -12       10.32       11.01      3.10 o 
  -2   3 -12       48.87       42.14      4.42 o 
  -1   3 -12      114.68      113.76      5.92 o 
   0   3 -12      170.40      163.50      6.64 o 
   1   3 -12       83.92       73.07      4.74 o 
  -4   4 -12        1.21       -0.36      2.58 o 
  -3   4 -12       22.34       30.67      4.81 o 
  -2   4 -12       79.88       65.63      5.49 o 
  -1   4 -12       16.01       22.56      3.31 o 
   0   4 -12       93.62      111.21      6.02 o 
   1   4 -12       27.90       28.31      3.61 o 
   2   4 -12       23.49       24.41      3.66 o 
  -4   5 -12        1.19        1.96      2.91 o 
  -3   5 -12       22.96       21.95      4.32 o 
  -2   5 -12       29.89       21.29      3.85 o 
  -1   5 -12       57.00       66.42      5.35 o 
   0   5 -12       83.19       85.76      5.91 o 
   1   5 -12       19.40       18.04      3.65 o 
   2   5 -12       24.78       23.77      4.30 o 
  -3   6 -12        5.91        3.99      2.85 o 
  -2   6 -12       19.78       18.39      3.91 o 
  -1   6 -12       22.36       25.71      4.11 o 
   0   6 -12       77.43       83.76      6.63 o 
   1   6 -12       48.77       55.06      5.86 o 
   2   6 -12        1.41        5.36      3.13 o 
  -2   7 -12        3.23        5.39      3.03 o 
  -1   7 -12       12.46       12.01      3.55 o 
   0   7 -12        2.75        1.05      2.66 o 
   1   7 -12       16.55       13.05      4.19 o 
   2   7 -12        1.18        1.43      3.25 o 
  -1   8 -12        2.35        0.79      3.01 o 
   0   8 -12        0.32       -1.05      2.68 o 
   1   8 -12        9.72       12.44      4.52 o 
   2   8 -12        0.21       -4.26      2.84 o 
   0   9 -12        2.80        1.65      3.35 o 
   1   9 -12        5.58        6.61      4.56 o 
   0  -2 -11      189.66      173.36      4.13 o 
   0  -1 -11        9.63        9.92      1.38 o 
  -6   0 -11        0.27        2.17      2.15 o 
  -2   0 -11       68.00       54.42      3.31 o 
  -1   0 -11        5.25        5.66      3.09 o 
   0   0 -11      319.09      326.52      8.34 o 
   1   0 -11        0.45        0.54      0.81 o 
  -5   1 -11        3.79        1.22      1.93 o 
  -4   1 -11       16.93       17.88      2.97 o 
  -3   1 -11       11.27       11.44      2.45 o 
  -2   1 -11       43.06       54.97      3.29 o 
  -1   1 -11       12.67       11.34      2.03 o 
   0   1 -11       19.89       23.08      2.24 o 
   1   1 -11       72.32       71.41      3.60 o 
  -5   2 -11        0.36        0.73      1.94 o 
  -4   2 -11       12.41        8.79      2.31 o 
  -3   2 -11        5.30        4.54      1.88 o 
  -2   2 -11      124.35      110.41      6.25 o 
  -1   2 -11       94.00       98.91      5.06 o 
   0   2 -11        8.74        5.25      1.33 o 
   1   2 -11      100.43       98.42      4.82 o 
  -5   3 -11        3.88        6.27      3.32 o 
  -4   3 -11       73.92       73.51      6.88 o 
  -3   3 -11       12.21       16.60      3.74 o 
  -2   3 -11       18.45       18.80      3.23 o 
  -1   3 -11      116.66      119.42      5.90 o 
   0   3 -11        2.54        1.67      1.09 o 
   1   3 -11       62.34       70.49      4.43 o 
   2   3 -11      236.52      258.65      9.42 o 
  -4   4 -11        4.43        6.44      3.36 o 
  -3   4 -11       11.68       11.33      3.17 o 
  -2   4 -11       39.07       42.40      4.57 o 
  -1   4 -11       42.76       36.93      3.83 o 
   0   4 -11       23.58       28.62      3.35 o 
   1   4 -11       49.69       49.01      4.35 o 
   2   4 -11       94.05       94.46      6.06 o 
  -4   5 -11        2.43        5.17      3.20 o 
  -3   5 -11       48.23       44.00      5.34 o 
  -2   5 -11       44.29       50.10      5.13 o 
  -1   5 -11      195.19      199.40      8.57 o 
   0   5 -11        3.24        5.44      2.45 o 
   1   5 -11        3.10        4.35      2.24 o 
   2   5 -11       75.54       70.27      6.10 o 
  -3   6 -11        7.17        8.49      3.27 o 
  -2   6 -11       18.33       16.79      3.58 o 
  -1   6 -11       20.04       16.09      3.43 o 
   0   6 -11       57.89       61.74      5.62 o 
   1   6 -11       40.44       46.65      5.38 o 
   2   6 -11        6.17        4.10      3.02 o 
   3   6 -11       14.04       28.05      5.14 o 
  -3   7 -11        7.18        1.72      2.74 o 
  -2   7 -11        3.69        3.94      2.86 o 
  -1   7 -11       20.16       19.09      3.99 o 
   0   7 -11       10.86       12.22      3.53 o 
   1   7 -11       12.52       17.87      4.36 o 
   2   7 -11        4.57        4.18      3.39 o 
   3   7 -11        7.96        7.16      3.86 o 
  -2   8 -11        2.10        4.46      3.18 o 
  -1   8 -11       11.59       11.31      3.95 o 
   0   8 -11        1.18       -1.26      2.32 o 
   1   8 -11        3.17       -1.38      2.72 o 
   2   8 -11        3.75        1.28      3.17 o 
   3   8 -11        0.90       -3.62      3.37 o 
  -1   9 -11        6.82        5.74      3.99 o 
   0   9 -11        1.02       -1.12      3.24 o 
   1   9 -11        0.13       -1.16      3.32 o 
   2   9 -11        2.10       -1.45      3.31 o 
   0  -1 -10      488.75      460.50      7.25 o 
   1  -1 -10      371.29      357.17      7.01 o 
  -2   0 -10      124.15      135.97      7.23 o 
  -1   0 -10       35.40       33.29      2.12 o 
   0   0 -10      704.40      756.45     15.50 o 
   1   0 -10      229.88      209.60      5.50 o 
  -6   1 -10        2.15        4.28      2.37 o 
  -5   1 -10        3.62        1.95      2.42 o 
  -4   1 -10       10.46       11.07      2.71 o 
  -3   1 -10       53.79       48.22      3.71 o 
  -2   1 -10        9.50       10.62      1.67 o 
  -1   1 -10       16.21       14.26      2.21 o 
   0   1 -10      108.88      105.18      4.21 o 
   1   1 -10       87.62       89.79      3.87 o 
   2   1 -10      153.93      146.65      5.50 o 
  -5   2 -10        0.05        0.07      2.24 o 
  -4   2 -10       18.39       18.46      2.96 o 
  -3   2 -10       59.83       66.13      4.14 o 
  -2   2 -10       61.54       69.76      4.86 o 
  -1   2 -10       46.23       47.01      3.36 o 
   0   2 -10       50.57       49.07      3.12 o 
   1   2 -10       46.72       53.93      3.46 o 
   2   2 -10       60.60       55.99      3.81 o 
  -5   3 -10        2.85        2.00      2.94 o 
  -4   3 -10       18.32       15.83      3.97 o 
  -3   3 -10       30.57       36.32      4.72 o 
  -2   3 -10       36.33       31.77      3.82 o 
  -1   3 -10      136.97      129.31      5.94 o 
   0   3 -10       65.03       61.45      3.76 o 
   1   3 -10       29.41       29.81      3.09 o 
   2   3 -10       44.94       43.75      3.97 o 
  -5   4 -10       17.88       13.04      4.09 o 
  -4   4 -10        4.68        6.46      3.04 o 
  -3   4 -10      110.93      100.75      6.79 o 
  -2   4 -10      188.01      225.04      9.45 o 
  -1   4 -10       37.47       39.15      3.85 o 
   0   4 -10       36.30       39.62      3.53 o 
   1   4 -10       82.81       80.44      5.07 o 
   2   4 -10       63.32       67.02      5.26 o 
   3   4 -10       42.11       41.09      4.59 o 
  -4   5 -10        5.94        5.75      3.01 o 
  -3   5 -10        2.70        1.61      2.43 o 
  -2   5 -10        3.60        3.77      2.28 o 
  -1   5 -10      311.36      280.23     10.20 o 
   0   5 -10       90.49       96.79      5.85 o 
   1   5 -10      369.72      386.49     13.07 o 
   2   5 -10       23.95       23.34      3.98 o 
   3   5 -10       54.54       50.33      5.55 o 
  -4   6 -10        1.56        3.68      2.91 o 
  -3   6 -10       10.87       10.12      3.45 o 
  -2   6 -10       42.63       40.51      4.79 o 
  -1   6 -10       49.80       50.98      4.85 o 
   0   6 -10      219.86      247.27     10.49 o 
   1   6 -10      286.92      292.56     11.95 o 
   2   6 -10       18.75       18.26      4.14 o 
   3   6 -10        7.42        2.00      3.13 o 
  -3   7 -10        9.47        4.70      2.88 o 
  -2   7 -10       16.34       11.49      3.55 o 
  -1   7 -10       23.52       11.58      3.18 o 
   0   7 -10       12.48        9.49      3.25 o 
   1   7 -10        2.50        1.84      2.72 o 
   2   7 -10       13.02       11.13      3.95 o 
   3   7 -10        4.04        5.02      3.47 o 
  -2   8 -10        2.39        4.80      2.95 o 
  -1   8 -10        0.48        1.67      2.25 o 
   0   8 -10       14.74       21.92      4.78 o 
   1   8 -10       12.85       17.61      4.62 o 
   2   8 -10        1.77        2.16      3.32 o 
   3   8 -10        5.44        9.84      4.65 o 
  -1   9 -10        5.29        7.95      3.86 o 
   0   9 -10       10.96       21.56      5.20 o 
   1   9 -10        3.21        2.47      3.56 o 
   2   9 -10        2.08        2.03      4.01 o 
   3   9 -10        5.83        5.02      4.55 o 
   1  10 -10        9.95       14.63      5.47 o 
   0  -1  -9      238.95      273.52      9.17 o 
  -1   0  -9     1622.06     1625.66     22.52 o 
   0   0  -9      971.54     1084.06     20.37 o 
   1   0  -9      437.07      484.52      9.81 o 
   2   0  -9       73.99       75.73      3.24 o 
  -6   1  -9        1.69        0.16      2.06 o 
  -5   1  -9        4.86        3.42      1.87 o 
  -4   1  -9       24.36       29.25      3.41 o 
  -3   1  -9       38.52       37.57      3.19 o 
  -2   1  -9       36.54       32.17      8.33 o 
  -1   1  -9      281.03      255.43      8.19 o 
   0   1  -9       91.45       73.25      3.40 o 
   1   1  -9      210.77      206.79      6.23 o 
   2   1  -9       38.55       37.61      2.79 o 
  -6   2  -9        0.88       -1.68      2.09 o 
  -5   2  -9        2.13        4.63      2.02 o 
  -4   2  -9       17.60       19.34      4.12 o 
  -3   2  -9       10.00       12.72      2.11 o 
  -2   2  -9       67.64       82.56      5.02 o 
  -1   2  -9       38.50       31.46      2.93 o 
   0   2  -9      649.22      705.17     15.23 o 
   1   2  -9      111.88      117.18      4.91 o 
   2   2  -9        3.95        3.36      1.50 o 
  -5   3  -9        1.03        1.15      2.73 o 
  -4   3  -9       23.78       14.60      3.63 o 
  -3   3  -9        6.48        2.70      2.26 o 
  -2   3  -9       85.63       76.90      5.04 o 
  -1   3  -9       21.16       25.01      2.84 o 
   0   3  -9       89.69       82.13      4.19 o 
   1   3  -9      138.62      141.01      5.96 o 
   2   3  -9       37.01       34.23      3.50 o 
   3   3  -9       80.65       80.64      5.33 o 
  -5   4  -9        4.28        9.95      3.94 o 
  -4   4  -9       10.90       12.60      3.48 o 
  -3   4  -9       86.22      104.27      6.88 o 
  -2   4  -9      114.29       92.16      5.80 o 
  -1   4  -9       24.87       26.87      3.27 o 
   0   4  -9       24.01       24.24      2.84 o 
   1   4  -9       17.87       20.78      2.86 o 
   2   4  -9       35.18       39.14      4.09 o 
   3   4  -9       23.12       33.86      4.28 o 
  -4   5  -9       26.44       30.40      4.99 o 
  -3   5  -9       15.15       13.62      3.39 o 
  -2   5  -9      191.04      206.06      9.07 o 
  -1   5  -9      192.48      176.48      7.77 o 
   0   5  -9       62.31       56.72      4.59 o 
   1   5  -9      142.84      154.58      7.50 o 
   2   5  -9      103.27      114.28      6.92 o 
   3   5  -9       23.60       25.72      4.31 o 
  -4   6  -9       13.98        5.26      2.79 o 
  -3   6  -9       10.70       10.58      3.29 o 
  -2   6  -9       67.23       68.90      5.75 o 
  -1   6  -9        2.34        3.87      2.21 o 
   0   6  -9      406.14      494.38     15.43 o 
   1   6  -9       31.07       25.28      4.22 o 
   2   6  -9      161.54      163.86      9.07 o 
   3   6  -9       20.57       28.28      4.78 o 
  -3   7  -9        4.94        3.67      2.74 o 
  -2   7  -9       10.02        9.81      3.09 o 
  -1   7  -9        2.79        6.33      2.83 o 
   0   7  -9       39.42       43.28      5.25 o 
   1   7  -9        1.53       -1.37      2.20 o 
   2   7  -9       41.06       50.60      6.17 o 
   3   7  -9       26.46       38.58      5.87 o 
   4   7  -9        7.81        3.91      3.77 o 
  -3   8  -9       12.13       15.05      3.86 o 
  -2   8  -9       17.76       14.38      4.13 o 
  -1   8  -9        2.92        6.64      2.97 o 
   0   8  -9       15.42       17.39      4.21 o 
   1   8  -9       19.11       22.24      4.90 o 
   2   8  -9       10.92        7.65      3.66 o 
   3   8  -9        2.97       -0.63      2.93 o 
   4   8  -9        5.00        5.11      4.34 o 
  -2   9  -9       13.80       21.09      4.84 o 
  -1   9  -9        0.01        1.97      2.92 o 
   0   9  -9        9.44       11.52      4.30 o 
   1   9  -9        2.38        2.88      3.62 o 
   2   9  -9        8.15       11.35      4.61 o 
   3   9  -9        0.16       -0.46      3.65 o 
   0  10  -9        8.34       12.43      4.60 o 
   1  10  -9        4.51        5.99      4.56 o 
   2  10  -9        6.74        8.93      4.80 o 
   0  -1  -8      136.78      129.88      2.85 o 
  -1   0  -8      352.26      372.95      7.14 o 
   0   0  -8       83.89       88.61      3.30 o 
   1   0  -8      539.70      614.57     12.03 o 
   2   0  -8      171.91      154.24      4.91 o 
  -6   1  -8        0.68        0.33      2.15 o 
  -5   1  -8        7.31        6.60      2.50 o 
  -4   1  -8        7.70        8.58      2.06 o 
  -3   1  -8       76.57       85.52      4.19 o 
  -2   1  -8       62.97       57.34      2.98 o 
  -1   1  -8     1087.27     1114.24     16.52 o 
   0   1  -8       92.44      114.28      4.14 o 
   1   1  -8     2561.02     2928.74     50.72 o 
   2   1  -8       98.13       90.37      4.18 o 
   3   1  -8        1.16        3.01      1.64 o 
  -6   2  -8        2.16        2.62      3.77 o 
  -5   2  -8        4.70        2.69      1.97 o 
  -4   2  -8       86.45       70.76      4.55 o 
  -3   2  -8       36.74       36.68      3.16 o 
  -2   2  -8      111.92      120.87      6.11 o 
  -1   2  -8      298.44      318.01      9.25 o 
   0   2  -8      134.38      137.90      5.10 o 
   1   2  -8      194.76      174.08      5.97 o 
   2   2  -8      109.47      102.98      4.89 o 
   3   2  -8       54.49       51.85      4.41 o 
  -5   3  -8        2.05        1.02      2.77 o 
  -4   3  -8       15.93       13.48      3.51 o 
  -3   3  -8      140.03      165.62      8.29 o 
  -2   3  -8       66.34       48.74      4.25 o 
  -1   3  -8       57.75       61.60      3.89 o 
   0   3  -8       38.21       30.32      2.68 o 
   1   3  -8       81.16       84.59      4.39 o 
   2   3  -8       76.76       69.57      4.49 o 
   3   3  -8       74.08       66.70      4.94 o 
  -5   4  -8        2.69        0.30      2.65 o 
  -4   4  -8       12.86       14.64      3.77 o 
  -3   4  -8      170.34      207.15      9.36 o 
  -2   4  -8       50.55       44.26      4.30 o 
  -1   4  -8      150.68      140.27      6.26 o 
   0   4  -8        8.99        5.82      1.62 o 
   1   4  -8        8.06        8.30      1.97 o 
   2   4  -8      190.14      185.86      8.10 o 
   3   4  -8       29.16       31.47      4.09 o 
   4   4  -8       18.55        9.12      2.97 o 
  -5   5  -8        1.84        0.94      3.16 o 
  -4   5  -8        9.63        7.91      3.05 o 
  -3   5  -8       33.90       42.77      5.01 o 
  -2   5  -8      101.32       98.95      6.11 o 
  -1   5  -8       26.00       30.48      3.47 o 
   0   5  -8      258.28      232.43      8.84 o 
   1   5  -8      196.77      184.21      8.18 o 
   2   5  -8       78.16       85.62      5.83 o 
   3   5  -8       25.59       39.29      4.88 o 
   4   5  -8        3.91       -0.95      2.92 o 
  -4   6  -8       13.90       11.69      3.89 o 
  -3   6  -8       12.13        8.78      2.84 o 
  -2   6  -8        7.91        8.33      2.93 o 
  -1   6  -8      104.91      113.17      6.37 o 
   0   6  -8        5.24        5.86      2.36 o 
   1   6  -8       91.32       95.86      6.58 o 
   2   6  -8      142.99      152.41      8.65 o 
   3   6  -8       14.02        6.03      3.13 o 
   4   6  -8       18.70       29.39      5.42 o 
  -4   7  -8        8.11        6.68      3.22 o 
  -3   7  -8        1.26        0.62      2.10 o 
  -2   7  -8       32.69       43.28      5.01 o 
  -1   7  -8       38.81       37.69      4.73 o 
   0   7  -8        3.46        1.52      2.32 o 
   1   7  -8      338.27      371.09     14.25 o 
   2   7  -8      100.48       93.12      7.70 o 
   3   7  -8       23.02       23.62      5.00 o 
   4   7  -8        5.74        9.88      4.09 o 
  -3   8  -8       14.16       13.62      3.78 o 
  -2   8  -8        2.80        3.17      2.56 o 
  -1   8  -8       50.91       53.90      5.95 o 
   0   8  -8       24.31       19.78      4.42 o 
   1   8  -8       56.74       49.29      6.18 o 
   2   8  -8       21.28       25.71      5.27 o 
   3   8  -8       10.68        9.08      3.83 o 
   4   8  -8        0.47        3.77      4.19 o 
  -2   9  -8        2.05        7.06      3.37 o 
  -1   9  -8        6.08        3.64      3.05 o 
   0   9  -8        4.71        4.12      3.37 o 
   1   9  -8       29.73       37.97      6.20 o 
   2   9  -8       15.88       24.50      5.67 o 
   3   9  -8        2.65        3.80      4.00 o 
   4   9  -8        0.55        3.22      4.38 o 
  -1  10  -8        0.44       -1.88      2.68 o 
   0  10  -8        6.23        9.01      4.13 o 
   1  10  -8        2.44        1.69      3.65 o 
   2  10  -8        0.78       -3.13      3.63 o 
   3  10  -8        6.06        7.20      4.67 o 
   2  -1  -7       56.42       52.86      2.09 o 
   0   0  -7       24.12       21.11      1.60 o 
   1   0  -7      106.99      111.56      3.21 o 
   2   0  -7      317.98      355.66      8.53 o 
   3   0  -7       12.37       15.02      2.29 o 
  -6   1  -7        4.09        3.14      2.30 o 
  -5   1  -7        6.73        3.60      1.87 o 
  -2   1  -7      108.64      104.38      3.87 o 
  -1   1  -7      706.09      687.56     11.09 o 
   0   1  -7       59.70       50.18      2.58 o 
   1   1  -7      749.79      776.16     15.46 o 
   2   1  -7      655.75      703.15     15.50 o 
   3   1  -7      125.40      136.87      6.16 o 
  -6   2  -7        0.38        3.03      2.58 o 
  -5   2  -7       10.08       10.97      2.56 o 
  -4   2  -7       83.14       66.85      7.51 o 
  -3   2  -7        1.19        1.46      1.06 o 
  -2   2  -7       73.89       73.55      4.65 o 
  -1   2  -7      313.33      287.37      8.65 o 
   0   2  -7     1660.28     1809.26     33.65 o 
   1   2  -7     1097.09     1253.80     24.18 o 
   2   2  -7      747.97      760.73     17.47 o 
   3   2  -7       73.60       66.08      4.65 o 
  -5   3  -7        1.78        2.47      1.99 o 
  -4   3  -7       57.85       57.05      4.20 o 
  -3   3  -7       13.02       11.51      3.00 o 
  -2   3  -7      181.54      201.84      8.02 o 
  -1   3  -7      387.64      375.10     10.64 o 
   0   3  -7      801.92      838.20     18.17 o 
   1   3  -7       45.43       47.67      3.24 o 
   2   3  -7       17.89       19.36      2.68 o 
   3   3  -7      277.23      282.78     10.39 o 
   4   3  -7       10.18        8.42      2.74 o 
  -5   4  -7        4.42       12.27      3.68 o 
  -4   4  -7       18.18       15.15      3.75 o 
  -3   4  -7        2.03       -1.01      1.60 o 
  -2   4  -7      206.07      169.80      7.58 o 
  -1   4  -7       49.34       59.37      3.98 o 
   0   4  -7      307.25      307.69      9.40 o 
   1   4  -7      251.08      249.78      8.70 o 
   2   4  -7       82.39       90.78      5.44 o 
   3   4  -7      101.83       95.62      6.14 o 
   4   4  -7       66.66       73.55      6.38 o 
  -5   5  -7        0.92       -3.64      2.43 o 
  -4   5  -7        2.36        1.34      2.49 o 
  -3   5  -7       62.94       56.40      5.46 o 
  -2   5  -7       99.57      107.33      6.27 o 
  -1   5  -7       34.51       33.16      3.47 o 
   0   5  -7       46.16       38.76      3.65 o 
   1   5  -7       59.52       58.11      4.66 o 
   2   5  -7       23.17       28.80      3.80 o 
   3   5  -7       75.02       72.18      6.08 o 
   4   5  -7        0.22        2.35      2.85 o 
  -4   6  -7        2.39       11.97      3.74 o 
  -3   6  -7        4.35        4.80      2.60 o 
  -2   6  -7       16.60       11.40      2.66 o 
  -1   6  -7      104.70       90.08      5.67 o 
   0   6  -7       41.78       46.61      4.64 o 
   1   6  -7      193.77      212.63      9.57 o 
   2   6  -7      191.26      210.84     10.16 o 
   3   6  -7      246.66      228.96     11.07 o 
   4   6  -7        3.94        0.85      2.98 o 
  -4   7  -7        3.19        5.27      3.36 o 
  -3   7  -7       21.44       22.56      4.27 o 
  -2   7  -7        0.38        0.85      1.89 o 
  -1   7  -7       16.65       13.36      3.16 o 
   0   7  -7        8.42        5.80      2.73 o 
   1   7  -7       68.17       73.37      6.44 o 
   2   7  -7       49.31       58.07      6.33 o 
   3   7  -7       69.27       60.05      6.67 o 
   4   7  -7        3.09        4.26      3.51 o 
   5   7  -7        6.71        2.18      4.01 o 
  -3   8  -7        0.21        0.96      2.44 o 
  -2   8  -7        0.37       -0.51      2.06 o 
  -1   8  -7        8.85        7.59      3.05 o 
   0   8  -7       40.87       41.70      5.57 o 
   1   8  -7       60.54       75.66      7.14 o 
   2   8  -7       28.06       23.77      4.82 o 
   3   8  -7        3.84        4.74      3.49 o 
   4   8  -7        3.36        3.78      3.80 o 
   5   8  -7        2.28        5.77      4.66 o 
  -2   9  -7        5.78        2.49      3.00 o 
  -1   9  -7        1.57        4.18      3.28 o 
   0   9  -7       59.80       63.98      6.89 o 
   1   9  -7       10.04       13.51      4.26 o 
   2   9  -7        8.12        8.03      4.39 o 
   3   9  -7        5.18       13.53      4.93 o 
   4   9  -7        1.75        0.83      3.65 o 
  -1  10  -7        4.31        6.94      3.59 o 
   0  10  -7       12.93       14.50      4.70 o 
   1  10  -7       13.61       11.06      4.53 o 
   2  10  -7        0.05       -4.06      3.27 o 
   3  10  -7        1.85        3.66      4.26 o 
   1  11  -7        9.22       11.38      5.49 o 
  -4  -5  -6       49.23       45.87      5.03 o 
  -3  -3  -6       16.04       16.84      2.48 o 
  -3  -2  -6      169.08      190.87      6.04 o 
   2  -1  -6      295.45      284.04      6.63 o 
   3  -1  -6       63.64       71.61      3.86 o 
  -3   0  -6      261.24      274.99      7.87 o 
   0   0  -6       36.72       38.58      1.90 o 
   1   0  -6      416.82      404.29      8.41 o 
   2   0  -6      295.86      275.38      7.30 o 
   3   0  -6       26.97       28.47      2.96 o 
  -6   1  -6        9.28        8.96      2.91 o 
  -2   1  -6      118.94      126.70      4.22 o 
  -1   1  -6       56.31       52.99      2.23 o 
   0   1  -6     1527.23     1457.15     26.87 o 
   1   1  -6      582.65      564.07     11.54 o 
   2   1  -6      954.06     1046.04     21.26 o 
   3   1  -6       22.52       24.27      3.00 o 
   4   1  -6       11.45       13.06      2.93 o 
  -6   2  -6        0.56        2.40      2.52 o 
  -5   2  -6       31.84       27.12      3.52 o 
  -4   2  -6       32.79       27.45      3.11 o 
  -3   2  -6      120.24      129.06      4.89 o 
  -2   2  -6      112.92       90.56      3.58 o 
  -1   2  -6       19.96       24.83      2.41 o 
   0   2  -6      147.51      143.91      4.86 o 
   1   2  -6      305.66      292.10      7.90 o 
   2   2  -6      292.91      318.83      9.45 o 
   3   2  -6      444.05      425.77     12.68 o 
   4   2  -6      270.00      255.13     10.71 o 
  -6   3  -6        4.72        5.85      2.91 o 
  -5   3  -6        4.50        7.35      2.35 o 
  -4   3  -6       43.45       40.66      3.66 o 
  -3   3  -6       10.92        9.35      2.48 o 
  -2   3  -6        3.92        5.61      1.68 o 
  -1   3  -6      350.34      318.50      9.39 o 
   0   3  -6       97.89      101.02      4.35 o 
   1   3  -6      627.60      661.18     15.21 o 
   2   3  -6       14.61       20.96      2.77 o 
   3   3  -6       30.34       28.03      3.65 o 
   4   3  -6       30.45       25.77      4.23 o 
  -5   4  -6        5.19        3.36      2.93 o 
  -4   4  -6       26.31       24.81      4.48 o 
  -3   4  -6      130.34      133.83      7.25 o 
  -2   4  -6       16.15       11.25      2.42 o 
  -1   4  -6      216.30      223.96      7.91 o 
   0   4  -6       33.34       44.22      3.23 o 
   1   4  -6      314.59      288.23      9.45 o 
   2   4  -6       52.16       43.57      4.00 o 
   3   4  -6      109.19      101.49      6.21 o 
   4   4  -6      169.45      201.69      9.91 o 
  -5   5  -6        0.89        1.54      2.84 o 
  -4   5  -6        0.14       -2.02      1.91 o 
  -3   5  -6        7.18        3.02      2.22 o 
  -2   5  -6       38.90       29.85      3.65 o 
  -1   5  -6      304.25      331.65     10.50 o 
   0   5  -6      364.54      370.44     11.32 o 
   1   5  -6       86.55       80.96      5.13 o 
   2   5  -6      205.33      198.63      8.75 o 
   3   5  -6      124.30      121.34      7.33 o 
   4   5  -6      111.63      114.75      8.08 o 
   5   5  -6       19.79       22.38      5.57 o 
  -4   6  -6        1.99        0.89      2.62 o 
  -3   6  -6       14.83       15.35      3.41 o 
  -2   6  -6        4.63        8.94      2.54 o 
  -1   6  -6       31.09       31.87      3.73 o 
   0   6  -6        2.44        4.84      2.07 o 
   1   6  -6       95.96      101.75      6.32 o 
   2   6  -6       29.56       24.04      4.22 o 
   3   6  -6      127.63      117.99      7.88 o 
   4   6  -6       10.40        9.84      3.84 o 
   5   6  -6        5.68       11.98      4.48 o 
  -4   7  -6        7.59       10.67      3.72 o 
  -3   7  -6        4.17        6.73      3.03 o 
  -2   7  -6        9.23        8.57      2.54 o 
  -1   7  -6        4.85        1.64      1.79 o 
   0   7  -6      114.85      117.61      7.22 o 
   1   7  -6       84.48       75.73      6.38 o 
   2   7  -6      261.32      281.18     12.44 o 
   3   7  -6        7.41        9.10      3.53 o 
   4   7  -6       16.63       19.04      4.73 o 
   5   7  -6        7.91        4.89      4.11 o 
  -3   8  -6        1.31        3.25      2.59 o 
  -2   8  -6       13.94       18.79      4.01 o 
  -1   8  -6       14.85       16.08      3.50 o 
   0   8  -6        9.14        8.83      3.29 o 
   1   8  -6       17.46       22.41      4.64 o 
   2   8  -6       35.56       38.28      5.81 o 
   3   8  -6        8.84        1.04      2.90 o 
   4   8  -6        4.75        7.36      3.94 o 
   5   8  -6        3.38       14.74      5.84 o 
  -3   9  -6        4.56        9.43      3.84 o 
  -2   9  -6        2.44        2.03      2.42 o 
  -1   9  -6        0.81        1.20      2.43 o 
   0   9  -6       29.62       27.00      5.11 o 
   1   9  -6       30.94       38.20      6.01 o 
   2   9  -6        7.68        7.52      3.78 o 
   3   9  -6        1.24        4.34      3.76 o 
   4   9  -6        1.94        5.64      4.34 o 
  -2  10  -6        2.28       -3.71      2.89 o 
  -1  10  -6        5.76        9.99      3.99 o 
   0  10  -6       24.62       21.22      5.26 o 
   1  10  -6       22.62       26.06      5.76 o 
   2  10  -6        7.52        5.04      4.23 o 
   3  10  -6        0.92       -0.36      3.55 o 
   4  10  -6        0.13        2.85      4.69 o 
   0  11  -6       10.42        2.20      3.60 o 
   1  11  -6        6.59        4.61      4.22 o 
   2  11  -6        5.42        9.97      4.97 o 
  -4  -6  -5       25.47       28.49      4.65 o 
  -4  -5  -5       71.46       78.98      6.05 o 
  -4  -4  -5       13.08       21.97      3.58 o 
  -3  -4  -5       26.34       23.10      3.28 o 
  -4  -3  -5       12.24        7.25      2.39 o 
  -3  -3  -5       96.97       86.99      4.74 o 
  -3  -2  -5      717.30      719.08     16.40 o 
  -3  -1  -5        9.17       13.75      1.98 o 
   2  -1  -5       11.63       18.78      1.61 o 
   3  -1  -5      279.78      297.68      9.00 o 
   4  -1  -5      167.43      144.97      6.98 o 
   0   0  -5     1958.64     2010.38     34.88 o 
   1   0  -5     1671.85     1724.54     29.43 o 
   2   0  -5      179.57      156.75      5.16 o 
   3   0  -5       47.69       53.29      3.74 o 
   4   0  -5        7.01        6.43      2.34 o 
  -6   1  -5       10.45       10.16      3.03 o 
  -1   1  -5      223.27      209.74      4.59 o 
   0   1  -5       72.87       60.54      2.57 o 
   1   1  -5      232.06      226.11      5.87 o 
   2   1  -5       70.99       68.76      3.69 o 
   3   1  -5      686.76      656.53     16.60 o 
   4   1  -5       18.86        8.16      2.53 o 
  -6   2  -5       26.94       37.84      6.14 o 
  -5   2  -5        9.00        8.81      2.50 o 
  -4   2  -5       22.36       21.91      2.85 o 
  -3   2  -5      126.51      153.93      5.28 o 
  -2   2  -5      162.85      142.17      4.50 o 
  -1   2  -5      251.60      213.06      6.77 o 
   0   2  -5       11.09       15.70      1.61 o 
   1   2  -5       53.66       47.05      2.73 o 
   2   2  -5      495.82      484.29     12.61 o 
   3   2  -5      292.28      266.15      9.77 o 
   4   2  -5       15.58       18.59      3.47 o 
  -6   3  -5        8.13        9.03      3.50 o 
  -5   3  -5       16.01       18.63      3.12 o 
  -4   3  -5       21.67       22.46      7.08 o 
  -3   3  -5       28.67       33.18      4.10 o 
  -2   3  -5       50.76       71.39      4.47 o 
  -1   3  -5      299.51      225.19      7.36 o 
   0   3  -5       78.68       82.93      3.65 o 
   1   3  -5      162.22      195.15      6.65 o 
   2   3  -5      311.27      345.66     10.48 o 
   3   3  -5      232.56      235.83      9.33 o 
   4   3  -5       62.41       77.15      6.40 o 
   5   3  -5       13.71       14.65      4.47 o 
  -5   4  -5        5.38        7.23      3.57 o 
  -4   4  -5       66.76       76.18      6.63 o 
  -3   4  -5       80.99       60.82      5.16 o 
  -2   4  -5       12.91        9.78      2.21 o 
  -1   4  -5       91.45       91.51      4.66 o 
   0   4  -5      469.29      524.55     13.04 o 
   1   4  -5      269.91      346.34     10.46 o 
   2   4  -5      242.52      222.89      8.70 o 
   3   4  -5        2.22        0.72      1.52 o 
   4   4  -5       23.73       32.14      4.80 o 
   5   4  -5       16.38       20.44      5.15 o 
  -5   5  -5       12.95       11.84      4.21 o 
  -4   5  -5        5.18        4.89      2.73 o 
  -3   5  -5       20.69       18.43      3.51 o 
  -2   5  -5      180.35      180.20      7.75 o 
  -1   5  -5      229.66      175.19      6.99 o 
   0   5  -5       54.81       62.46      4.16 o 
   1   5  -5       55.94       58.37      4.25 o 
   2   5  -5       12.82       10.59      2.62 o 
   3   5  -5       48.10       39.71      4.66 o 
   4   5  -5      132.83      137.71      8.84 o 
   5   5  -5        7.52        7.98      3.96 o 
  -5   6  -5        1.46        2.80      3.54 o 
  -4   6  -5       15.48       14.55      3.62 o 
  -3   6  -5        1.97        3.16      2.23 o 
  -2   6  -5       88.54       69.37      5.15 o 
  -1   6  -5       90.07       98.69      5.67 o 
   0   6  -5      366.67      383.12     12.43 o 
   1   6  -5       79.54       85.05      5.67 o 
   2   6  -5      200.80      203.17      9.44 o 
   3   6  -5      119.71       96.40      7.20 o 
   4   6  -5        6.13        3.73      3.09 o 
   5   6  -5        6.81        9.16      4.66 o 
  -4   7  -5        0.14        2.98      3.04 o 
  -3   7  -5       23.16       18.83      3.87 o 
  -2   7  -5       40.60       44.00      4.76 o 
  -1   7  -5       25.85       37.09      4.30 o 
   0   7  -5        0.36        2.88      2.18 o 
   1   7  -5       14.74       10.99      3.14 o 
   2   7  -5      122.79      104.51      7.36 o 
   3   7  -5      158.08      174.66      9.98 o 
   4   7  -5       75.14       64.87      7.14 o 
   5   7  -5        5.93        2.26      3.89 o 
  -3   8  -5        6.46        7.35      3.07 o 
  -2   8  -5        3.33        2.91      2.42 o 
  -1   8  -5       28.05       36.78      4.90 o 
   0   8  -5       38.69       38.45      5.03 o 
   1   8  -5        9.75        9.54      3.24 o 
   2   8  -5       35.43       24.69      4.87 o 
   3   8  -5       55.47       58.14      7.05 o 
   4   8  -5        8.76        2.49      3.60 o 
   5   8  -5       10.59       15.37      5.23 o 
  -3   9  -5        4.26        2.59      2.82 o 
  -2   9  -5        0.88        2.09      2.65 o 
  -1   9  -5       14.43       13.86      3.96 o 
   0   9  -5        5.72        2.66      2.61 o 
   1   9  -5        8.14       11.06      3.96 o 
   2   9  -5       13.50       14.66      4.64 o 
   3   9  -5        4.12       10.14      4.50 o 
   5   9  -5        1.66        2.75      4.84 o 
  -2  10  -5        0.41        1.53      3.05 o 
  -1  10  -5        2.74        0.19      2.86 o 
   0  10  -5       14.79       18.36      4.89 o 
   1  10  -5       10.26       12.62      4.41 o 
   2  10  -5        2.28        0.94      3.10 o 
   3  10  -5        0.90       -0.59      3.53 o 
   4  10  -5        2.14        1.32      4.07 o 
   0  11  -5        5.68        0.27      3.15 o 
   1  11  -5       12.22       18.74      5.65 o 
   2  11  -5        5.00        2.89      3.99 o 
   3  11  -5        2.95        3.45      4.19 o 
  -5  -7  -4       39.46       46.87      6.55 o 
  -4  -6  -4       60.12       60.03      6.17 o 
  -4  -5  -4       27.39       25.00      4.23 o 
  -3  -5  -4       23.98       31.91      4.13 o 
  -4  -4  -4       17.90       22.25      3.63 o 
  -3  -4  -4       54.43       53.58      4.47 o 
  -4  -3  -4        4.68        4.98      2.18 o 
  -3  -3  -4      256.93      242.69      8.43 o 
  -2  -3  -4       33.09       35.86      2.95 o 
  -4  -2  -4       61.78       66.98      5.04 o 
  -3  -2  -4      138.45      139.39      5.85 o 
  -4  -1  -4       37.02       25.38      3.64 o 
  -3  -1  -4       36.91       40.58      3.30 o 
   2  -1  -4        2.64        2.10      0.92 o 
   3  -1  -4       31.51       40.45      3.38 o 
   4  -1  -4       19.68       27.57      3.62 o 
  -4   0  -4      126.12      152.58      7.37 o 
   0   0  -4      119.45      111.31      2.17 o 
   1   0  -4      900.51      852.97     15.59 o 
   2   0  -4       64.09       63.94      3.22 o 
   3   0  -4      121.37      138.23      6.06 o 
   4   0  -4       65.12       75.10      5.35 o 
  -1   1  -4     1143.30      994.00     13.89 o 
   0   1  -4      433.75      394.27      8.40 o 
   1   1  -4     1278.78     1330.62     24.09 o 
   2   1  -4     1300.14     1162.33     23.00 o 
   3   1  -4       44.39       54.62      4.17 o 
   4   1  -4       93.42       92.09      6.07 o 
   5   1  -4        4.27        2.36      2.45 o 
  -6   2  -4       20.49       22.85      4.11 o 
  -5   2  -4       55.93       55.56      4.66 o 
  -4   2  -4       81.98       90.43      4.59 o 
  -3   2  -4        4.54        2.93      1.23 o 
  -2   2  -4      168.42      159.94      4.66 o 
  -1   2  -4      470.28      398.75     10.04 o 
   0   2  -4      224.42      193.14      5.45 o 
   1   2  -4      367.40      401.22      9.71 o 
   2   2  -4       65.23       77.76      4.25 o 
   3   2  -4       45.98       41.80      4.06 o 
   4   2  -4      250.00      252.20     10.57 o 
   5   2  -4       45.02       50.77      6.29 o 
  -6   3  -4        0.90        3.52      2.83 o 
  -5   3  -4       59.83       72.22      6.92 o 
  -4   3  -4      128.21      139.57      5.81 o 
  -3   3  -4      160.54      166.13     10.16 o 
  -2   3  -4      216.98      207.73      7.74 o 
  -1   3  -4      128.12      114.55      4.85 o 
   0   3  -4      159.15      143.56      4.94 o 
   1   3  -4      194.25      181.17      6.27 o 
   2   3  -4       44.67       39.47      3.50 o 
   3   3  -4      185.03      176.98      8.11 o 
   4   3  -4       70.28       69.16      6.12 o 
   5   3  -4        1.56       -0.39      2.85 o 
  -5   4  -4       26.40       29.21      5.39 o 
  -4   4  -4       21.50       21.47      3.97 o 
  -3   4  -4        8.04        5.08      2.07 o 
  -2   4  -4       82.75       92.85      5.18 o 
  -1   4  -4      127.10      106.62      4.97 o 
   0   4  -4       24.21       44.43      3.07 o 
   1   4  -4      261.88      306.88      9.49 o 
   2   4  -4       84.88       88.87      5.25 o 
   3   4  -4       18.86       27.77      3.87 o 
   4   4  -4       34.81       37.76      5.11 o 
   5   4  -4       12.53       15.61      4.70 o 
  -5   5  -4       20.60       26.94      5.14 o 
  -4   5  -4        3.52        3.84      2.80 o 
  -3   5  -4       25.22       27.59      3.98 o 
  -2   5  -4       33.69       34.99      3.72 o 
  -1   5  -4       81.40       54.88      3.71 o 
   0   5  -4       85.56       88.14      4.78 o 
   1   5  -4      107.90      103.90      5.63 o 
   2   5  -4      118.05      108.63      6.26 o 
   3   5  -4        0.66       -0.25      1.56 o 
   4   5  -4       12.32       11.75      3.79 o 
   5   5  -4        4.34        1.66      3.37 o 
   6   5  -4        2.51        2.82      4.69 o 
  -5   6  -4        4.24        7.06      4.06 o 
  -4   6  -4       14.75       10.98      3.45 o 
  -3   6  -4       11.29       21.28      3.79 o 
  -2   6  -4       11.29       10.69      2.54 o 
  -1   6  -4       57.13       55.39      4.13 o 
   0   6  -4      197.13      205.58      8.48 o 
   1   6  -4       46.68       38.20      4.12 o 
   2   6  -4       38.10       44.83      4.81 o 
   3   6  -4       50.11       48.19      5.48 o 
   4   6  -4       94.31       87.78      7.77 o 
   5   6  -4       23.66       19.47      5.34 o 
   6   6  -4        0.15        1.46      4.30 o 
  -4   7  -4       25.13       26.96      4.90 o 
  -3   7  -4       26.94       34.42      4.68 o 
  -2   7  -4       52.76       45.03      4.71 o 
  -1   7  -4        7.11       15.10      3.04 o 
   0   7  -4      102.29      128.57      7.30 o 
   1   7  -4        6.73        4.85      2.42 o 
   2   7  -4       56.46       60.84      6.00 o 
   3   7  -4       72.04       60.45      6.55 o 
   4   7  -4       17.61        9.16      3.91 o 
   5   7  -4        3.28        0.75      3.67 o 
   6   7  -4        1.46        8.94      5.36 o 
  -4   8  -4       18.86       30.99      5.46 o 
  -3   8  -4       29.71       32.26      5.04 o 
  -2   8  -4       25.44       24.71      4.12 o 
  -1   8  -4       51.36       55.37      5.61 o 
   0   8  -4        9.43       13.41      3.36 o 
   1   8  -4       42.11       45.62      5.65 o 
   2   8  -4       48.61       60.27      6.65 o 
   3   8  -4      166.23      168.06     10.32 o 
   4   8  -4       11.48       13.38      4.65 o 
   5   8  -4        0.37        5.13      4.33 o 
  -3   9  -4        0.24        0.09      2.59 o 
  -2   9  -4        3.62        1.18      2.47 o 
  -1   9  -4        6.64        4.69      2.91 o 
   0   9  -4        6.67        4.79      2.91 o 
   1   9  -4       83.37       83.25      7.57 o 
   2   9  -4       23.44       22.06      5.11 o 
   3   9  -4       24.63       27.87      5.87 o 
   4   9  -4        1.26        2.70      3.98 o 
   5   9  -4        3.64        6.11      4.91 o 
  -2  10  -4        5.36        2.18      2.89 o 
  -1  10  -4        8.95       12.58      4.17 o 
   0  10  -4        1.71        0.17      2.61 o 
   1  10  -4        6.50        4.71      3.47 o 
   2  10  -4        6.00        3.90      3.71 o 
   3  10  -4        7.82        9.23      4.34 o 
   4  10  -4       17.87       17.59      6.23 o 
  -1  11  -4        0.30        0.44      2.76 o 
   0  11  -4        2.62        9.31      4.36 o 
   1  11  -4        3.64        0.98      3.53 o 
   2  11  -4        1.10        4.21      4.04 o 
   3  11  -4        0.90        1.08      3.91 o 
  -5  -8  -3        8.12        9.72      4.27 o 
  -5  -7  -3        7.93        6.17      3.55 o 
  -4  -7  -3       35.09       33.73      5.55 o 
  -5  -6  -3        8.88       10.65      3.91 o 
  -4  -6  -3      111.58      129.85      8.37 o 
  -3  -6  -3      121.06      108.01      7.25 o 
  -5  -5  -3       97.79      101.85      7.52 o 
  -4  -5  -3       16.53       16.20      3.61 o 
  -3  -5  -3        6.25        6.12      2.71 o 
  -5  -4  -3        5.72        1.52      2.65 o 
  -4  -4  -3        6.57        1.21      2.20 o 
  -3  -4  -3      261.19      245.70      9.60 o 
  -2  -4  -3      296.69      261.33      9.28 o 
  -4  -3  -3       18.82       20.42      3.50 o 
  -3  -3  -3       22.33       16.73      2.68 o 
  -2  -3  -3      350.74      347.19     10.08 o 
  -4  -2  -3      172.56      149.84      7.62 o 
  -3  -2  -3       45.22       48.26      3.82 o 
  -2  -2  -3      201.45      212.22      6.43 o 
  -4  -1  -3       31.69       39.38      4.45 o 
  -3  -1  -3      227.72      218.75      8.12 o 
   2  -1  -3      222.75      272.08      7.51 o 
   3  -1  -3       17.80       29.25      3.07 o 
   4  -1  -3       14.67       17.36      3.08 o 
   5  -1  -3       10.97       18.51      4.26 o 
  -4   0  -3       48.00       57.58      5.06 o 
   0   0  -3      224.70      218.11      3.32 o 
   1   0  -3      111.96      104.43      3.04 o 
   2   0  -3       66.91       64.14      3.38 o 
   3   0  -3        5.18        5.65      1.76 o 
   4   0  -3       52.25       60.27      5.14 o 
   5   0  -3        3.14        2.28      2.90 o 
  -1   1  -3      122.77      114.84      3.03 o 
   0   1  -3       27.86       23.30      1.36 o 
   1   1  -3      552.43      615.47     12.87 o 
   2   1  -3      349.09      316.01      9.02 o 
   3   1  -3      589.65      623.95     16.23 o 
   4   1  -3      133.96      119.85      7.01 o 
   5   1  -3        0.05        1.56      2.97 o 
  -6   2  -3       30.40       27.18      4.37 o 
  -5   2  -3        5.88       12.03      2.77 o 
  -4   2  -3       58.62       47.12      3.66 o 
  -3   2  -3      123.06      121.19      4.57 o 
  -2   2  -3      109.44      128.29      6.53 o 
  -1   2  -3        7.18        9.34      1.50 o 
   0   2  -3      501.50      417.67      8.92 o 
   1   2  -3      779.13      762.59     15.82 o 
   2   2  -3      516.81      515.78     13.13 o 
   3   2  -3      385.92      364.65     11.88 o 
   4   2  -3       64.76       77.67      6.15 o 
   5   2  -3        1.60        0.31      2.79 o 
  -6   3  -3       34.06       54.29      5.85 o 
  -5   3  -3       32.80       25.73      3.62 o 
  -4   3  -3       98.94      102.19      5.01 o 
  -3   3  -3       24.80       19.44      2.26 o 
  -2   3  -3       20.23       23.77      2.79 o 
  -1   3  -3      329.24      454.67     11.26 o 
   0   3  -3      545.95      585.46     12.81 o 
   1   3  -3      907.68      798.07     17.29 o 
   2   3  -3      132.45      112.31      5.48 o 
   3   3  -3      286.65      280.09     10.59 o 
   4   3  -3        9.66       12.25      3.07 o 
   5   3  -3       37.94       40.45      6.00 o 
   6   3  -3        1.77        0.74      3.92 o 
  -6   4  -3        0.16       -0.55      4.29 o 
  -5   4  -3       10.39       13.06      4.35 o 
  -4   4  -3       30.27       40.58      5.16 o 
  -3   4  -3      356.96      325.48     11.35 o 
  -2   4  -3      228.42      223.33      8.13 o 
  -1   4  -3      173.02      248.65      7.88 o 
   0   4  -3        7.31        5.44      1.36 o 
   1   4  -3      237.21      228.88      7.85 o 
   2   4  -3       38.85       34.60      3.61 o 
   3   4  -3       46.05       37.09      4.31 o 
   4   4  -3       10.65        7.48      2.79 o 
   5   4  -3       33.88       39.97      6.28 o 
   6   4  -3        0.91        6.02      4.59 o 
  -5   5  -3       15.42       22.53      4.84 o 
  -4   5  -3        1.61        2.97      2.70 o 
  -3   5  -3       13.57       13.84      2.97 o 
  -2   5  -3      123.15      125.61      6.19 o 
  -1   5  -3      409.60      357.43     10.46 o 
   0   5  -3       85.51      121.94      5.67 o 
   1   5  -3      169.37      192.82      7.70 o 
   2   5  -3      109.27      115.47      6.39 o 
   3   5  -3      148.74      155.90      8.25 o 
   4   5  -3       40.40       39.32      5.59 o 
   5   5  -3        3.72        1.41      3.27 o 
   6   5  -3        1.88        1.45      4.00 o 
  -5   6  -3       11.41       11.45      4.34 o 
  -4   6  -3        9.32       12.12      3.73 o 
  -3   6  -3        9.99       11.89      2.85 o 
  -2   6  -3       33.17       18.28      3.03 o 
  -1   6  -3       20.84       23.69      3.12 o 
   0   6  -3       66.00       58.65      4.67 o 
   1   6  -3      229.35      245.66      9.60 o 
   2   6  -3       99.99      103.56      6.51 o 
   3   6  -3       11.53        5.94      2.67 o 
   4   6  -3        9.08        8.28      3.55 o 
   5   6  -3       13.52       11.26      4.46 o 
   6   6  -3        0.90        3.50      4.69 o 
  -4   7  -3       12.95       16.42      4.08 o 
  -3   7  -3        4.58        7.05      2.71 o 
  -2   7  -3       28.80       28.01      3.88 o 
  -1   7  -3       75.38       75.89      5.30 o 
   0   7  -3       32.29       27.84      3.79 o 
   1   7  -3       71.30       57.70      5.45 o 
   2   7  -3       94.34       88.70      6.56 o 
   3   7  -3       38.93       48.90      5.99 o 
   4   7  -3       57.12       54.02      6.80 o 
   5   7  -3        6.53        7.49      4.32 o 
   6   7  -3        1.63        7.96      5.25 o 
  -4   8  -3       11.65       11.99      4.10 o 
  -3   8  -3       17.86       23.31      4.55 o 
  -2   8  -3       44.39       48.64      5.17 o 
  -1   8  -3      127.49      134.56      7.86 o 
   0   8  -3       20.48       18.09      3.73 o 
   1   8  -3       10.97       14.42      3.67 o 
   2   8  -3       92.38       89.92      7.56 o 
   3   8  -3        1.27       -0.65      2.60 o 
   4   8  -3       26.06       17.78      4.84 o 
   5   8  -3        7.88        7.44      4.65 o 
  -3   9  -3       16.16       18.44      4.47 o 
  -2   9  -3       10.52        7.50      3.38 o 
  -1   9  -3       15.29       25.68      4.84 o 
   0   9  -3       18.00       22.16      4.56 o 
   1   9  -3       15.78       14.30      3.95 o 
   2   9  -3      122.97      135.13      9.52 o 
   3   9  -3        5.31        3.42      3.37 o 
   4   9  -3       13.85       11.83      4.97 o 
   5   9  -3        0.66        7.15      4.69 o 
  -2  10  -3        0.56        2.11      2.59 o 
  -1  10  -3       13.06        6.30      2.69 o 
   0  10  -3       19.46       26.87      5.53 o 
   1  10  -3       14.36       14.98      3.98 o 
   2  10  -3       47.73       58.21      7.74 o 
   3  10  -3        1.21        3.65      3.59 o 
   4  10  -3        4.23        4.65      4.70 o 
  -1  11  -3        0.85        5.46      3.10 o 
   0  11  -3        4.46        6.33      3.85 o 
   1  11  -3        4.57        4.34      3.66 o 
   2  11  -3       32.26       30.29      6.69 o 
   3  11  -3        7.61        5.30      4.54 o 
   1  12  -3        2.22        3.83      4.38 o 
  -5  -8  -2       16.69       19.16      5.02 o 
  -5  -7  -2       28.50       34.32      6.18 o 
  -4  -7  -2       54.28       64.47      7.06 o 
  -5  -6  -2       29.38       29.05      5.38 o 
  -4  -6  -2       81.14       80.06      7.23 o 
  -3  -6  -2       18.74       23.34      4.25 o 
  -5  -5  -2       39.45       37.16      5.76 o 
  -4  -5  -2       52.74       55.72      5.76 o 
  -3  -5  -2      122.36      110.33      6.90 o 
  -5  -4  -2       11.17        6.93      3.32 o 
  -4  -4  -2       48.14       46.08      5.02 o 
  -3  -4  -2       98.98       98.03      5.96 o 
  -2  -4  -2      890.47      923.33     22.26 o 
  -5  -3  -2       62.09       57.59      6.25 o 
  -4  -3  -2      158.89      177.53      8.66 o 
  -3  -3  -2       10.73       10.93      2.47 o 
  -2  -3  -2       99.11      120.32      5.48 o 
  -5  -2  -2       35.78       29.97      4.82 o 
  -4  -2  -2        1.61        0.33      1.95 o 
  -3  -2  -2      358.37      366.66     11.70 o 
  -2  -2  -2      110.49       95.45      4.36 o 
  -5  -1  -2       30.88       34.31      5.27 o 
  -4  -1  -2        6.79        9.02      2.88 o 
  -3  -1  -2      868.53      985.51     23.32 o 
  -2  -1  -2     1223.06     1218.62     25.21 o 
   2  -1  -2      207.21      200.29      6.35 o 
   3  -1  -2      419.21      373.52     11.25 o 
   4  -1  -2       10.44       13.59      3.01 o 
   5  -1  -2        1.57        2.18      2.91 o 
  -5   0  -2        3.93        4.92      3.09 o 
  -4   0  -2       10.71       15.47      3.36 o 
   0   0  -2     1667.67     1580.83     19.49 o 
   1   0  -2     4744.87     4913.36     83.16 o 
   2   0  -2      393.28      454.36     11.20 o 
   3   0  -2      509.86      519.97     13.98 o 
   4   0  -2       23.25       26.79      3.82 o 
   5   0  -2       21.57       17.43      4.14 o 
  -1   1  -2      203.66      197.67      4.10 o 
   0   1  -2       84.79       86.41      2.56 o 
   1   1  -2     2365.65     2511.13     43.92 o 
   2   1  -2      755.05      823.76     18.11 o 
   3   1  -2       88.64      108.68      5.78 o 
   4   1  -2       15.97       16.68      3.32 o 
   5   1  -2        2.78        0.74      2.70 o 
  -6   2  -2       13.87       20.12      4.22 o 
  -5   2  -2       46.88       54.02      5.82 o 
  -4   2  -2       91.64       79.67      7.61 o 
  -3   2  -2       48.61       47.13      3.03 o 
  -2   2  -2       25.96       35.01      2.18 o 
  -1   2  -2      342.67      341.42      8.56 o 
   0   2  -2      316.05      231.29      5.71 o 
   1   2  -2      395.67      356.49      8.89 o 
   2   2  -2       51.45       35.38      3.17 o 
   3   2  -2      412.76      400.05     12.60 o 
   4   2  -2       98.35      112.85      7.00 o 
   5   2  -2       67.20       47.13      6.16 o 
   6   2  -2        3.81       -0.58      3.56 o 
  -6   3  -2        7.62       17.28      4.12 o 
  -5   3  -2       55.73       63.86      5.02 o 
  -4   3  -2      160.30      180.52      6.39 o 
  -3   3  -2      236.41      208.83      8.43 o 
  -2   3  -2      111.88      112.77      5.23 o 
  -1   3  -2       59.01       45.14      2.80 o 
   0   3  -2      231.51      221.58      6.32 o 
   1   3  -2      140.62      114.32      4.74 o 
   2   3  -2      877.03      904.70     20.71 o 
   3   3  -2      461.59      487.61     14.66 o 
   4   3  -2       91.19      104.70      7.18 o 
   5   3  -2        4.79       14.53      4.34 o 
   6   3  -2       18.49       10.39      4.76 o 
  -6   4  -2        0.94        1.08      4.65 o 
  -5   4  -2       23.26       26.78      5.30 o 
  -4   4  -2       36.66       52.40      5.49 o 
  -3   4  -2      103.39      118.53      6.41 o 
  -2   4  -2      192.10      182.68      7.11 o 
  -1   4  -2      152.74      147.32      5.60 o 
   0   4  -2     3454.09     3535.10     62.55 o 
   1   4  -2      163.96      177.92      6.61 o 
   2   4  -2      199.90      181.77      7.65 o 
   3   4  -2       47.36       73.35      5.75 o 
   4   4  -2       15.61       10.08      3.01 o 
   5   4  -2        3.31        5.79      3.31 o 
   6   4  -2        4.01        9.51      4.95 o 
  -5   5  -2        7.16       18.05      4.72 o 
  -4   5  -2       16.82       17.66      3.65 o 
  -3   5  -2       28.37       35.24      4.20 o 
  -2   5  -2       54.84       51.74      4.16 o 
  -1   5  -2       95.01       84.00      4.46 o 
   0   5  -2      578.85      733.79     17.40 o 
   1   5  -2       77.82      125.61      6.03 o 
   2   5  -2       80.22      119.22      6.43 o 
   3   5  -2       29.80       40.28      4.70 o 
   4   5  -2       25.75       21.13      4.48 o 
   5   5  -2        3.91        4.38      3.61 o 
   6   5  -2        2.27        4.27      4.63 o 
  -5   6  -2        1.26        1.75      3.26 o 
  -4   6  -2       58.53       73.90      6.51 o 
  -3   6  -2       54.90       54.66      5.06 o 
  -2   6  -2       49.55       61.67      4.48 o 
  -1   6  -2       54.60       43.42      3.83 o 
   0   6  -2       50.12       53.81      4.45 o 
   1   6  -2      220.39      208.75      8.67 o 
   2   6  -2       60.13       51.69      5.03 o 
   3   6  -2       99.69      104.77      7.23 o 
   4   6  -2       27.90       33.03      5.61 o 
   5   6  -2        4.53        1.54      3.55 o 
   6   6  -2        3.60       -1.71      4.05 o 
  -4   7  -2       10.28       10.40      3.57 o 
  -3   7  -2       48.86       42.14      4.76 o 
  -2   7  -2       12.25        6.52      2.49 o 
  -1   7  -2        5.70        4.62      1.89 o 
   0   7  -2       28.37       26.79      3.75 o 
   1   7  -2       27.32       17.89      3.41 o 
   2   7  -2      120.37      143.74      8.28 o 
   3   7  -2       71.13       64.95      6.66 o 
   4   7  -2       67.59       52.21      6.83 o 
   5   7  -2        6.32        7.91      4.20 o 
   6   7  -2        7.44        7.11      5.12 o 
  -4   8  -2        8.22        4.81      3.01 o 
  -3   8  -2       45.47       57.94      5.87 o 
  -2   8  -2        6.06        6.44      2.65 o 
  -1   8  -2       33.99       29.68      4.30 o 
   0   8  -2       63.15       64.62      5.80 o 
   1   8  -2        3.93        1.41      2.12 o 
   2   8  -2        5.96        3.22      2.63 o 
   3   8  -2        8.40        7.78      3.42 o 
   4   8  -2       41.02       40.49      6.67 o 
   5   8  -2        5.29        6.55      4.77 o 
   6   8  -2        2.06        2.12      5.20 o 
  -3   9  -2       12.90       17.56      3.99 o 
  -2   9  -2       49.49       59.98      6.17 o 
  -1   9  -2        7.45        9.19      3.20 o 
   0   9  -2       99.90       98.65      5.66 o 
   1   9  -2        5.19        1.97      2.71 o 
   2   9  -2       11.50        9.75      3.78 o 
   3   9  -2        3.70       10.21      3.94 o 
   4   9  -2        6.28        3.73      3.65 o 
   5   9  -2        7.58       14.44      5.48 o 
  -2  10  -2       20.92       31.81      5.36 o 
  -1  10  -2        3.84        2.95      2.66 o 
   0  10  -2        9.27        5.50      2.54 o 
   1  10  -2       31.60       55.68      6.92 o 
   2  10  -2       15.78       14.07      4.48 o 
   3  10  -2      102.82       94.71      9.34 o 
   4  10  -2        7.48       14.04      5.41 o 
  -1  11  -2        2.44        5.91      3.05 o 
   0  11  -2        0.54        4.09      3.64 o 
   1  11  -2       46.66       52.44      7.59 o 
   2  11  -2        8.67       12.45      4.84 o 
   3  11  -2       13.48       15.29      5.39 o 
   4  11  -2        1.82        1.61      4.42 o 
   0  12  -2        1.64       -0.57      3.39 o 
   1  12  -2       12.90       10.27      4.76 o 
   2  12  -2        0.55        0.37      4.01 o 
  -5  -9  -1        4.31       11.59      5.14 o 
  -6  -8  -1        7.19        7.69      4.93 o 
  -5  -8  -1        5.83        1.02      3.68 o 
  -4  -8  -1        1.64        3.89      3.18 o 
  -6  -7  -1        3.46        0.42      4.24 o 
  -5  -7  -1        0.17       -0.97      3.17 o 
  -4  -7  -1       48.96       47.36      6.55 o 
  -3  -7  -1       32.22       38.06      5.70 o 
  -6  -6  -1       13.26        7.76      4.24 o 
  -5  -6  -1       43.10       49.51      6.68 o 
  -4  -6  -1        4.43        4.83      3.09 o 
  -3  -6  -1      203.38      215.71     10.65 o 
  -5  -5  -1       30.58       40.75      5.93 o 
  -4  -5  -1       46.42       46.28      5.57 o 
  -3  -5  -1       58.12       56.86      5.56 o 
  -2  -5  -1      191.11      236.68      9.91 o 
  -5  -4  -1        5.11        3.27      3.18 o 
  -4  -4  -1       36.99       45.07      5.16 o 
  -3  -4  -1      151.56      143.51      7.58 o 
  -2  -4  -1      209.91      204.01      8.42 o 
  -5  -3  -1      127.19      138.19      9.44 o 
  -4  -3  -1       16.72       19.00      3.82 o 
  -2  -3  -1      223.79      213.03      7.93 o 
  -1  -3  -1      401.08      349.71     10.03 o 
  -5  -2  -1       54.61       65.91      6.86 o 
  -4  -2  -1      144.15      171.42      8.97 o 
  -3  -2  -1      952.40     1053.44     24.93 o 
  -2  -2  -1      349.19      294.85      9.17 o 
  -1  -2  -1      158.83      141.13      4.98 o 
  -5  -1  -1        2.93        6.36      3.39 o 
  -4  -1  -1        7.07       11.51      3.30 o 
  -3  -1  -1      133.87      144.35      7.23 o 
  -2  -1  -1      564.27      593.38     14.71 o 
   2  -1  -1       55.79       43.36      2.98 o 
   3  -1  -1       13.37       10.03      2.25 o 
   4  -1  -1       86.05       76.31      5.50 o 
   5  -1  -1        5.67        5.58      3.12 o 
  -5   0  -1       19.08       22.52      4.81 o 
  -4   0  -1      106.70      105.45      6.97 o 
   1   0  -1      690.81      691.69     13.53 o 
   2   0  -1      533.30      491.82     12.13 o 
   3   0  -1      610.68      701.15     17.61 o 
   4   0  -1       55.19       57.22      5.29 o 
   5   0  -1       25.07       32.88      5.18 o 
   6   0  -1        2.59        3.18      3.50 o 
  -5   1  -1       15.71       13.59      3.96 o 
  -1   1  -1     7609.28     7175.95     85.51 o 
   0   1  -1      368.72      362.83      7.06 o 
   1   1  -1     6897.36     7449.65    122.62 o 
   2   1  -1     4954.80     4862.36     84.90 o 
   3   1  -1       61.72       69.91      4.72 o 
   4   1  -1       49.98       55.55      5.29 o 
   5   1  -1       25.90       15.10      4.36 o 
   6   1  -1       15.43       12.89      4.58 o 
  -6   2  -1       30.07       40.57      5.65 o 
  -5   2  -1        2.92        4.72      3.91 o 
  -4   2  -1        4.13        6.27      2.81 o 
  -3   2  -1       10.84       15.24      2.00 o 
  -2   2  -1       64.50       40.87      4.33 o 
  -1   2  -1      304.41      317.35      7.85 o 
   0   2  -1      749.19      571.74     11.49 o 
   1   2  -1     1256.97     1273.38     24.41 o 
   2   2  -1      494.37      500.47     13.12 o 
   3   2  -1      174.32      186.70      8.14 o 
   4   2  -1       21.08       21.78      3.93 o 
   5   2  -1       42.78       41.59      5.92 o 
   6   2  -1        4.51        4.50      4.11 o 
  -6   3  -1        4.19        9.26      3.56 o 
  -5   3  -1        4.11        6.84      6.64 o 
  -4   3  -1       97.16       85.44      9.94 o 
  -3   3  -1       80.78      101.77      4.09 o 
  -2   3  -1      652.28      580.42     14.19 o 
  -1   3  -1      596.32      525.30     11.91 o 
   0   3  -1      168.66      157.69      5.00 o 
   1   3  -1      436.68      469.18     11.58 o 
   2   3  -1      119.65      123.18      5.88 o 
   3   3  -1       18.39       13.37      2.82 o 
   4   3  -1       49.34       60.25      5.96 o 
   5   3  -1        8.86       14.12      4.18 o 
   6   3  -1       10.83        2.08      4.07 o 
  -5   4  -1       19.60       35.66      5.70 o 
  -4   4  -1       72.54       78.29      5.84 o 
  -3   4  -1       37.86       40.21      3.98 o 
  -2   4  -1       20.48       22.07      2.67 o 
  -1   4  -1      897.73      951.27     19.69 o 
   0   4  -1      315.37      253.72      7.67 o 
   1   4  -1       20.33       23.85      2.67 o 
   2   4  -1      131.54      138.81      6.61 o 
   3   4  -1       16.83        7.13      2.47 o 
   4   4  -1      102.78      111.78      7.63 o 
   5   4  -1        1.99        3.21      3.25 o 
   6   4  -1        8.64        5.15      4.39 o 
  -5   5  -1        0.47       -0.59      2.80 o 
  -4   5  -1       45.39       38.33      4.98 o 
  -3   5  -1       10.87       12.78      2.82 o 
  -2   5  -1       71.00       95.51      5.14 o 
  -1   5  -1      689.43      843.81     18.56 o 
   0   5  -1       35.08       25.83      2.85 o 
   1   5  -1      804.65      702.02     17.38 o 
   2   5  -1      556.03      514.02     15.01 o 
   3   5  -1      119.00      125.01      7.38 o 
   4   5  -1       84.93       98.72      8.08 o 
   5   5  -1       36.44       17.70      5.06 o 
   6   5  -1        1.15       -2.88      3.72 o 
  -5   6  -1        9.86       26.08      5.31 o 
  -4   6  -1       42.27       40.69      5.00 o 
  -3   6  -1        0.87       -0.93      1.62 o 
  -2   6  -1       16.57       15.50      2.66 o 
  -1   6  -1        4.02        3.79      1.50 o 
   0   6  -1      152.53      152.29      6.82 o 
   1   6  -1      345.33      297.83      7.27 o 
   2   6  -1       32.38       30.90      4.01 o 
   3   6  -1       65.71       60.08      5.96 o 
   4   6  -1       78.30       86.46      7.82 o 
   5   6  -1       17.52       22.91      5.50 o 
   6   6  -1        1.08        0.98      4.54 o 
  -4   7  -1        9.31       15.99      3.91 o 
  -3   7  -1       81.41       91.55      6.15 o 
  -2   7  -1       28.72       29.72      3.83 o 
  -1   7  -1       23.30       15.37      2.95 o 
   0   7  -1       11.39       12.45      2.82 o 
   1   7  -1       15.26       22.11      4.60 o 
   2   7  -1       27.59       40.88      5.06 o 
   3   7  -1        6.09        5.35      2.78 o 
   4   7  -1       15.76       11.15      4.07 o 
   5   7  -1       40.29       46.62      7.40 o 
   6   7  -1        7.03        8.24      5.03 o 
  -4   8  -1        5.52       46.85     18.88 o 
  -3   8  -1        1.54        0.28      4.84 o 
  -2   8  -1       16.31       13.87      3.33 o 
  -1   8  -1       10.25       14.40      3.30 o 
   0   8  -1       17.54       16.25      2.60 o 
   1   8  -1       25.21       24.41      2.89 o 
   2   8  -1        0.00        0.44      2.21 o 
   3   8  -1       82.56      103.31      8.52 o 
   4   8  -1        7.92       10.39      4.43 o 
   5   8  -1       17.31       18.13      5.43 o 
   6   8  -1        5.55        5.54      5.43 o 
  -3   9  -1        5.21        7.22      4.33 o 
  -2   9  -1       20.21       23.08      3.74 o 
  -1   9  -1        1.60        0.10      1.83 o 
   0   9  -1       16.43       13.66      2.69 o 
   1   9  -1       68.95       68.54      6.77 o 
   2   9  -1       31.83       40.69      6.05 o 
   3   9  -1        0.47       -2.06      2.46 o 
   4   9  -1        4.94        3.95      3.96 o 
   5   9  -1        8.75        9.89      4.78 o 
  -3  10  -1        2.89        2.11      5.30 o 
  -2  10  -1        1.32        5.89      4.20 o 
  -1  10  -1       37.81       39.25      4.61 o 
   0  10  -1        3.19        1.79      2.20 o 
   1  10  -1       12.16       11.31      3.85 o 
   2  10  -1       11.08       11.82      4.42 o 
   3  10  -1       34.01       46.89      7.38 o 
   4  10  -1        3.36        2.93      4.46 o 
   5  10  -1        3.50       17.47      6.18 o 
  -2  11  -1        1.78        3.13      3.06 o 
  -1  11  -1       10.26       11.99      3.54 o 
   0  11  -1        0.18       -3.04      2.90 o 
   1  11  -1        7.39        5.95      3.97 o 
   2  11  -1       27.01       44.38      7.24 o 
   3  11  -1        4.77        2.15      3.66 o 
   4  11  -1       10.09        9.07      4.82 o 
   0  12  -1        6.89        6.45      4.23 o 
   1  12  -1        7.38       10.64      4.58 o 
   2  12  -1       19.39       19.61      5.93 o 
   3  12  -1        8.79        4.30      4.89 o 
  -5  -9   0       11.09       20.37      5.79 o 
  -6  -8   0        2.01       -2.92      4.13 o 
  -5  -8   0       43.76       36.60      6.77 o 
  -4  -8   0        8.78        7.74      3.90 o 
  -6  -7   0        0.09       -0.46      4.10 o 
  -5  -7   0        3.88        3.53      3.88 o 
  -4  -7   0      116.19      131.03      9.53 o 
  -3  -7   0        3.65        3.59      3.01 o 
  -6  -6   0        1.89        0.79      3.69 o 
  -5  -6   0        2.50        2.16      3.24 o 
  -4  -6   0       16.42       14.42      3.98 o 
  -3  -6   0      268.36      301.22     13.08 o 
  -6  -5   0        4.32       15.18      4.93 o 
  -5  -5   0       11.91       13.18      4.19 o 
  -4  -5   0       33.25       27.80      4.82 o 
  -3  -5   0       56.19       39.23      5.02 o 
  -2  -5   0       57.62       58.77      5.42 o 
  -6  -4   0       13.31       17.96      5.14 o 
  -5  -4   0        0.44        0.36      3.14 o 
  -4  -4   0       54.20       60.25      6.11 o 
  -3  -4   0       17.91       13.39      3.09 o 
  -2  -4   0       88.26       75.32      5.12 o 
  -6  -3   0        6.87        6.00      4.32 o 
  -5  -3   0       34.89       23.15      5.13 o 
  -4  -3   0       41.47       38.36      5.15 o 
  -3  -3   0       39.55       46.02      4.69 o 
  -2  -3   0     1129.26     1065.49     24.75 o 
  -1  -3   0      984.59      875.98     20.36 o 
  -6  -2   0        9.09        9.01      4.42 o 
  -5  -2   0        6.04        1.16      2.81 o 
  -4  -2   0       61.32       56.70      5.92 o 
  -3  -2   0      656.56      658.42     18.67 o 
  -2  -2   0      176.58      162.49      6.81 o 
  -1  -2   0     1216.44     1180.15     24.87 o 
  -5  -1   0       43.01       49.59      6.36 o 
  -4  -1   0      166.69      166.85      9.34 o 
  -3  -1   0       91.81       93.26      6.04 o 
  -2  -1   0     1667.88     1670.93     34.51 o 
   2  -1   0      626.18      608.19     14.37 o 
   3  -1   0      354.97      436.52     12.94 o 
   4  -1   0       52.29       47.10      4.80 o 
   5  -1   0       23.80       28.27      4.93 o 
   6  -1   0        7.79        5.83      4.00 o 
  -5   0   0       31.32       29.20      5.37 o 
  -4   0   0       19.41       19.54      3.99 o 
   1   0   0      108.24      108.59      3.68 o 
   2   0   0      375.88      426.45     11.18 o 
   3   0   0        0.76        3.76      1.62 o 
   4   0   0       19.02       21.83      3.73 o 
   5   0   0       31.12       30.46      5.07 o 
   6   0   0       15.00       10.17      4.08 o 
  -5   1   0       24.27       16.79      4.59 o 
  -1   1   0     2157.75     1985.04     24.89 o 
   0   1   0      281.17      244.37      4.97 o 
   1   1   0     1116.30     1177.87     22.24 o 
   2   1   0     1672.32     1621.48     32.08 o 
   3   1   0       88.83       89.99      5.47 o 
   4   1   0      166.12      174.17      8.71 o 
   5   1   0       42.57       45.01      5.88 o 
   6   1   0       12.98       15.27      4.94 o 
  -6   2   0        4.55        7.59      3.62 o 
  -5   2   0       22.13       18.27      3.32 o 
  -4   2   0       23.98       24.20      2.90 o 
  -3   2   0      103.95      127.49      4.47 o 
  -2   2   0      376.10      365.73      8.66 o 
   1   2   0     1247.18     1237.06     23.54 o 
   2   2   0      180.68      159.54      6.49 o 
   3   2   0      654.42      693.02     18.25 o 
   4   2   0       62.43       52.24      5.46 o 
   5   2   0        6.20        5.73      3.41 o 
   6   2   0        9.17        8.20      4.25 o 
  -6   3   0        3.56        4.82     19.80 o 
  -5   3   0       12.33       17.84      4.21 o 
  -4   3   0       54.54       48.96     10.88 o 
  -3   3   0       63.54       63.90      6.53 o 
  -2   3   0      302.33      278.85      8.43 o 
  -1   3   0       81.94       87.70      3.63 o 
   0   3   0      779.33      829.35     16.71 o 
   1   3   0      973.14      905.85     19.01 o 
   2   3   0     1114.94     1083.70     23.88 o 
   3   3   0       39.41       43.00      4.49 o 
   4   3   0       40.83       43.80      5.33 o 
   5   3   0       34.68       32.32      5.59 o 
   6   3   0        6.96       10.14      4.80 o 
   7   3   0        5.57       10.22      5.79 o 
  -6   4   0        1.80        4.21     50.80 o 
  -5   4   0       20.28       81.16     21.00 o 
  -4   4   0        8.88        2.70      2.26 o 
  -3   4   0      162.20      168.63      7.32 o 
  -2   4   0        8.23       11.07      2.00 o 
  -1   4   0      233.21      232.99      6.92 o 
   0   4   0     1333.42     1460.92     28.28 o 
   1   4   0     1122.92     1081.47     15.90 o 
   2   4   0       82.39       70.77      4.77 o 
   3   4   0       18.88       25.56      3.76 o 
   4   4   0       55.48       68.06      6.60 o 
   5   4   0        0.35        1.90      3.07 o 
   6   4   0       13.36       19.20      5.77 o 
  -5   5   0        6.56        0.60      9.67 o 
  -4   5   0        9.15       12.47      3.30 o 
  -3   5   0       29.07       32.93      3.77 o 
  -2   5   0        4.11        8.52      2.08 o 
  -1   5   0       26.41       16.73      2.24 o 
   0   5   0      784.09      813.10     18.39 o 
   1   5   0      248.95      340.61      7.30 o 
   2   5   0       54.89       52.59      4.64 o 
   3   5   0       53.81       46.45      5.04 o 
   4   5   0       33.71       32.32      5.30 o 
   5   5   0       12.23       24.89      5.67 o 
   6   5   0        4.36        7.78      4.69 o 
  -5   6   0       14.18       62.39     25.17 o 
  -4   6   0       14.42       18.97      3.61 o 
  -3   6   0       21.65       22.00      3.38 o 
  -2   6   0       19.34       20.08      2.84 o 
  -1   6   0        7.37        9.04      2.13 o 
   0   6   0      341.82      392.17      8.84 o 
   1   6   0      345.76      418.52      8.99 o 
   2   6   0      139.66      156.01      7.90 o 
   3   6   0      271.33      282.20     12.13 o 
   4   6   0       16.31       18.54      4.73 o 
   5   6   0        2.47        1.98      3.06 o 
   6   6   0        1.83       -1.21      4.17 o 
  -4   7   0       17.37       22.83      4.05 o 
  -3   7   0       26.88       26.06      5.50 o 
  -2   7   0       37.68       37.86      3.96 o 
  -1   7   0       12.75       18.21      5.94 o 
   0   7   0      111.61      134.43      7.07 o 
   1   7   0       97.97       86.28      4.01 o 
   2   7   0       14.29        7.92      2.65 o 
   3   7   0        3.79        7.25      3.09 o 
   4   7   0      115.53      120.74      9.03 o 
   5   7   0        3.82        1.38      3.37 o 
   6   7   0        0.09       -0.51      4.10 o 
  -4   8   0       15.87       26.38      8.45 o 
  -3   8   0       28.04       26.79      4.98 o 
  -2   8   0        1.40        3.56      1.98 o 
  -1   8   0       20.58       19.31      4.15 o 
   0   8   0       47.75       51.46      3.91 o 
   1   8   0        6.55        8.10      2.01 o 
   2   8   0        1.19        1.99      2.04 o 
   3   8   0       22.69       33.06      5.57 o 
   4   8   0        9.27        8.35      3.83 o 
   5   8   0       43.35       36.92      7.41 o 
   6   8   0        2.03        4.50      4.88 o 
  -3   9   0        7.58        5.08      4.36 o 
  -2   9   0        6.87        7.68      3.11 o 
  -1   9   0       10.44        5.75      2.22 o 
   0   9   0        2.89        0.11      1.71 o 
   1   9   0       11.66       23.29      4.68 o 
   2   9   0        5.95        7.94      3.32 o 
   3   9   0       18.62       17.12      4.57 o 
   4   9   0        4.62        6.01      3.96 o 
   5   9   0       11.30        8.87      5.14 o 
  -3  10   0        0.29       -0.36      2.76 o 
  -2  10   0        1.64        5.07      3.47 o 
  -1  10   0       11.22        8.72      2.85 o 
   0  10   0       11.00       12.62      2.93 o 
   1  10   0       26.09       24.94      5.26 o 
   2  10   0       57.93       62.89      7.36 o 
   3  10   0       28.79       25.13      5.72 o 
   4  10   0        2.53        6.84      4.32 o 
   5  10   0        5.93       12.21      5.71 o 
  -2  11   0        0.69        0.50      2.78 o 
  -1  11   0        5.97        6.21      3.06 o 
   0  11   0       23.63       24.02      5.62 o 
   1  11   0        3.95        5.29      3.67 o 
   2  11   0       17.20        4.26      3.30 o 
   3  11   0       10.16        4.51      4.35 o 
   4  11   0        7.92        8.61      5.06 o 
   0  12   0        1.30       -0.10      3.39 o 
   1  12   0        3.41       -1.84      3.17 o 
   2  12   0       14.62        9.35      4.79 o 
   3  12   0        3.38        3.59      4.12 o 
  -5  -9   1        8.74       11.78      5.09 o 
  -4  -9   1        5.23        6.09      4.30 o 
  -6  -8   1        5.60        8.17      5.12 o 
  -5  -8   1       17.42       20.27      5.78 o 
  -4  -8   1        7.72       11.40      4.35 o 
  -6  -7   1        7.06        4.62      4.47 o 
  -5  -7   1       39.98       45.42      7.32 o 
  -4  -7   1       15.93       15.57      4.53 o 
  -3  -7   1        5.36        4.58      3.33 o 
  -6  -6   1        1.08        5.58      4.39 o 
  -5  -6   1       18.01       17.08      4.95 o 
  -4  -6   1       78.03       80.10      7.71 o 
  -3  -6   1       66.68       69.16      6.86 o 
  -2  -6   1       30.04       37.88      5.24 o 
  -6  -5   1        1.17        0.30      3.75 o 
  -5  -5   1       36.98       20.46      5.03 o 
  -4  -5   1       83.82       84.68      7.62 o 
  -3  -5   1      119.87      122.92      7.80 o 
  -2  -5   1      545.36      493.54     16.29 o 
  -6  -4   1        8.76       -0.81      3.63 o 
  -5  -4   1        1.91       -0.45      2.74 o 
  -4  -4   1      100.93      100.09      7.60 o 
  -3  -4   1       16.71       18.51      3.52 o 
  -2  -4   1      129.48      130.22      6.99 o 
  -1  -4   1       19.41       13.16      2.62 o 
  -6  -3   1       10.68       10.81      4.71 o 
  -5  -3   1        8.70       15.67      4.58 o 
  -4  -3   1       49.89       60.57      6.50 o 
  -3  -3   1       20.17       17.44      3.52 o 
  -2  -3   1      120.48      137.83      6.73 o 
  -1  -3   1      431.00      458.59     12.89 o 
  -6  -2   1        4.52        6.21      3.89 o 
  -5  -2   1       42.51       50.10      6.75 o 
  -4  -2   1       21.27       16.13      2.39 o 
  -3  -2   1      180.30      181.19      5.15 o 
  -1  -2   1     1258.96     1274.23     26.62 o 
  -6  -1   1       15.59       18.96      5.41 o 
  -5  -1   1       25.35       22.21      4.85 o 
  -4  -1   1       50.96       55.30      4.00 o 
  -3  -1   1       62.92       77.52      5.82 o 
  -2  -1   1     4973.77     4864.04     92.13 o 
  -1  -1   1     6901.21     7117.39    132.14 o 
   2  -1   1      114.36      132.09      5.56 o 
   3  -1   1       81.64       72.51      4.95 o 
   4  -1   1        6.20        5.13      2.39 o 
   5  -1   1       15.41       10.86      3.61 o 
   6  -1   1       11.16       13.79      4.69 o 
  -6   0   1        2.61        1.42      3.65 o 
  -5   0   1       24.42       34.27      4.28 o 
  -4   0   1       55.46       58.39      6.16 o 
   1   0   1      465.42      462.37     10.27 o 
   2   0   1     2397.80     2274.20     42.66 o 
   3   0   1      215.45      200.27      8.40 o 
   4   0   1      108.33      113.74      6.92 o 
   5   0   1       19.31       28.72      5.16 o 
   6   0   1       10.98        8.01      4.03 o 
  -6   1   1        8.83        9.27      4.46 o 
  -5   1   1        5.81        7.75      2.88 o 
  -1   1   1     6664.80     6123.89     72.90 o 
   0   1   1       64.98       61.59      2.10 o 
   1   1   1    10660.22    10977.72    183.52 o 
   2   1   1      580.95      596.71     14.57 o 
   3   1   1      132.60      148.43      7.19 o 
   4   1   1        6.92        5.30      2.24 o 
   5   1   1        2.77        1.77      2.62 o 
   6   1   1        1.44        3.21      3.80 o 
   7   1   1        0.65        3.00      4.38 o 
  -6   2   1        0.03        2.03      9.27 o 
  -5   2   1       11.06       11.94      2.69 o 
  -4   2   1       10.68       17.16      2.51 o 
  -3   2   1       47.42       48.20      4.70 o 
  -2   2   1       76.84       99.16      5.30 o 
  -1   2   1    11648.44    11041.77    183.22 o 
   0   2   1     3986.59     3391.81     57.73 o 
   1   2   1      154.13      141.82      5.06 o 
   3   2   1      949.21     1008.26     24.43 o 
   4   2   1      142.60      165.92      8.83 o 
   5   2   1       54.65       64.64      7.02 o 
   6   2   1       32.77       26.68      5.84 o 
   7   2   1        3.26        1.73      4.02 o 
  -6   3   1        2.65        6.70     12.58 o 
  -5   3   1       12.48       16.71      3.67 o 
  -4   3   1        2.73        6.16      1.86 o 
  -3   3   1       59.56       63.78      5.74 o 
  -2   3   1       37.64       38.73      2.81 o 
  -1   3   1     3593.18     3519.68     60.61 o 
   0   3   1      576.27      559.98      9.08 o 
   1   3   1      402.70      353.91      9.64 o 
   2   3   1      223.99      222.14      8.32 o 
   3   3   1      101.82      139.58      7.35 o 
   4   3   1       16.37       14.32      3.33 o 
   5   3   1      127.98      138.64      9.67 o 
   6   3   1        0.14       -0.31      3.62 o 
   7   3   1        0.13       -2.00      4.65 o 
  -6   4   1        0.03       -5.05     18.16 o 
  -5   4   1        3.33        2.83      3.01 o 
  -4   4   1       18.79       25.87      3.58 o 
  -3   4   1       50.59       64.24      4.36 o 
  -2   4   1       35.58       41.85      3.11 o 
  -1   4   1      701.74      689.26     14.73 o 
   0   4   1      259.52      133.12      3.90 o 
   1   4   1      329.20      398.51      7.42 o 
   2   4   1      210.40      196.41      8.15 o 
   3   4   1      153.44      166.53      8.29 o 
   4   4   1       37.44       42.49      5.60 o 
   5   4   1        5.30        1.21      3.36 o 
   6   4   1       16.06       13.65      5.23 o 
   7   4   1        0.99        1.03      4.83 o 
  -5   5   1        3.69        9.30     11.65 o 
  -4   5   1       10.13       13.34      2.96 o 
  -3   5   1       10.82       10.84      2.57 o 
  -2   5   1      131.91      116.80      5.35 o 
  -1   5   1       97.92       84.91      3.56 o 
   0   5   1      422.46      400.93      8.36 o 
   1   5   1      547.53      707.35     18.62 o 
   2   5   1      193.20      242.40      9.65 o 
   3   5   1       55.76       46.87      5.17 o 
   4   5   1       45.01       35.90      5.52 o 
   5   5   1       30.59       47.38      7.14 o 
   6   5   1        1.50        2.89      4.25 o 
  -5   6   1        2.17       18.23     15.21 o 
  -4   6   1        9.88       16.49      5.58 o 
  -3   6   1        1.90        1.95      1.58 o 
  -2   6   1       18.48       19.55      2.88 o 
  -1   6   1       26.01       30.82      2.65 o 
   0   6   1       41.42       23.20      3.85 o 
   1   6   1      132.63      129.75      6.36 o 
   2   6   1       74.66       80.68      2.99 o 
   3   6   1      204.56      186.41      9.79 o 
   4   6   1        4.58       -0.24      2.67 o 
   5   6   1       43.47       39.21      6.57 o 
   6   6   1       13.21       17.75      5.60 o 
  -5   7   1        3.71       11.47     19.32 o 
  -4   7   1        2.72        6.17      2.64 o 
  -3   7   1        3.62        3.84      2.27 o 
  -2   7   1       19.36       26.13      2.98 o 
  -1   7   1       83.93       70.63     13.11 o 
   0   7   1       37.19       27.70      5.39 o 
   1   7   1       16.10       15.88      2.25 o 
   2   7   1      152.83      154.14      8.49 o 
   3   7   1       31.73       28.68      4.78 o 
   4   7   1       49.60       54.73      6.98 o 
   5   7   1        0.19       -2.58      2.71 o 
   6   7   1        3.44        3.98      4.77 o 
  -4   8   1        0.34       -1.16      2.57 o 
  -3   8   1        6.69        8.15      2.57 o 
  -2   8   1       37.67       35.40      3.70 o 
  -1   8   1       47.29       42.96      3.78 o 
   0   8   1       53.94       70.69      4.42 o 
   1   8   1       98.29       91.63      4.53 o 
   2   8   1       87.09       82.82      7.00 o 
   3   8   1       20.62       23.01      4.81 o 
   4   8   1        1.62        0.89      3.10 o 
   5   8   1        5.63        5.86      4.69 o 
   6   8   1        7.28       17.21      6.53 o 
  -3   9   1        1.18        3.50      2.64 o 
  -2   9   1        1.90        3.70      2.32 o 
  -1   9   1       16.56       21.74      4.28 o 
   0   9   1       15.57       15.17      2.69 o 
   1   9   1       20.05       18.59      4.01 o 
   2   9   1       72.14       79.75      7.58 o 
   3   9   1       14.13       10.16      4.10 o 
   4   9   1       27.02       26.59      5.84 o 
   5   9   1        4.21        4.06      4.37 o 
  -3  10   1        2.73        3.18      4.89 o 
  -2  10   1        2.93        1.55      2.57 o 
  -1  10   1        0.10        2.10      2.14 o 
   0  10   1        2.64        2.75      2.13 o 
   1  10   1        1.90        0.35      2.81 o 
   2  10   1       12.90        9.08      3.96 o 
   3  10   1       19.81       11.31      4.36 o 
   4  10   1        9.24       19.64      5.50 o 
   5  10   1        1.09        0.20      4.03 o 
  -2  11   1        0.51        1.26      4.53 o 
  -1  11   1        3.74        2.06      2.79 o 
   0  11   1       12.04        7.12      4.09 o 
   1  11   1        7.19        7.46      3.89 o 
   2  11   1        6.12        7.82      3.74 o 
   3  11   1       14.74       25.50      6.19 o 
   4  11   1        8.00        5.40      4.57 o 
   0  12   1        1.75       -2.27      3.42 o 
   1  12   1        1.71       -2.66      3.66 o 
   2  12   1        0.43        1.60      3.30 o 
   3  12   1        3.40        2.15      4.62 o 
  -5  -9   2        7.71       15.46      5.27 o 
  -4  -9   2        6.19        4.21      3.99 o 
  -6  -8   2        2.08       13.70      5.60 o 
  -5  -8   2        5.24       11.78      4.94 o 
  -4  -8   2       40.68       28.19      6.23 o 
  -3  -8   2        8.23        9.50      4.57 o 
  -6  -7   2        7.35       -2.89      3.75 o 
  -5  -7   2        6.11       11.51      4.82 o 
  -4  -7   2       69.11       64.84      7.95 o 
  -3  -7   2       70.71       67.55      7.77 o 
  -6  -6   2        3.69       11.61      5.37 o 
  -5  -6   2        4.64        6.95      4.22 o 
  -4  -6   2       26.73       32.23      5.53 o 
  -3  -6   2      100.09      110.61      8.21 o 
  -2  -6   2       57.98       63.16      6.46 o 
  -6  -5   2        2.21        0.16      4.20 o 
  -5  -5   2        4.01        4.15      3.62 o 
  -4  -5   2       26.33       20.80      4.65 o 
  -3  -5   2       28.69       23.58      4.55 o 
  -2  -5   2       80.37      112.55      7.31 o 
  -6  -4   2        4.13        4.13      4.35 o 
  -5  -4   2        3.17        0.75      3.29 o 
  -4  -4   2       16.04        8.66      3.53 o 
  -3  -4   2       46.08       56.22      5.76 o 
  -2  -4   2      198.48      188.36      8.73 o 
  -1  -4   2      159.54      157.94      7.50 o 
  -6  -3   2       18.54       13.01      5.06 o 
  -5  -3   2        4.53        7.76      4.15 o 
  -4  -3   2       91.68      112.62      8.16 o 
  -3  -3   2      457.25      460.67     15.97 o 
  -1  -3   2      140.10      114.12      5.68 o 
  -6  -2   2        3.88        5.23      3.97 o 
  -5  -2   2       67.21       58.77      7.46 o 
  -4  -2   2       96.04      107.82      8.02 o 
  -3  -2   2      412.66      393.70      8.26 o 
  -2  -2   2       46.65       42.86      4.16 o 
  -1  -2   2      401.57      359.89     10.36 o 
  -6  -1   2        7.69        1.77      3.66 o 
  -5  -1   2        2.91        3.47      2.90 o 
  -4  -1   2       16.57       22.80      2.92 o 
  -3  -1   2       86.75       98.82      4.20 o 
  -2  -1   2      766.99      842.04     21.07 o 
  -1  -1   2     2413.08     2506.37     48.61 o 
   2  -1   2      102.74      109.39      5.20 o 
   3  -1   2      112.84      142.37      7.02 o 
   4  -1   2       71.98       51.46      5.26 o 
   5  -1   2       28.93       26.93      5.07 o 
   6  -1   2        5.49        7.37      4.12 o 
  -6   0   2       12.31       12.76      5.03 o 
  -5   0   2       21.60       19.46      3.49 o 
  -4   0   2       24.46       30.33      3.60 o 
  -3   0   2      517.60      502.54     15.01 o 
  -2   0   2      390.47      449.89     12.18 o 
   1   0   2     4310.40     4174.70    240.90 o 
   2   0   2      189.12      154.38      6.34 o 
   3   0   2      135.23      172.76      7.93 o 
   4   0   2       10.09       14.49      3.23 o 
   5   0   2        4.19        2.81      3.06 o 
   6   0   2        4.36        6.94      4.25 o 
  -6   1   2       16.81        8.84      4.59 o 
  -5   1   2        1.66       -0.51      2.35 o 
  -4   1   2       10.30       12.30      3.61 o 
  -3   1   2      423.17      374.07     13.49 o 
  -2   1   2      204.93      184.07      7.77 o 
  -1   1   2     3334.72     3251.91     47.68 o 
   0   1   2     1632.01     1757.96     30.75 o 
   1   1   2    12187.75    12854.06    214.48 o 
   2   1   2     1227.63     1210.01     25.47 o 
   3   1   2      866.12      956.31     23.21 o 
   4   1   2        6.79        6.33      2.37 o 
   5   1   2       30.14       45.10      6.22 o 
   6   1   2        1.75        2.07      3.39 o 
  -6   2   2        0.11        4.31      3.25 o 
  -5   2   2       62.02       76.21      4.91 o 
  -4   2   2       84.04       89.64      3.95 o 
  -3   2   2      110.61      116.17      4.88 o 
  -2   2   2      190.52      227.90      4.32 o 
  -1   2   2     3983.50     4004.94     50.07 o 
   0   2   2    12034.57    12621.83    151.39 o 
   1   2   2      639.78      633.10     14.08 o 
   2   2   2      110.76       89.07      3.07 o 
   3   2   2      368.50      379.21     12.59 o 
   4   2   2        1.45       -0.05      1.68 o 
   5   2   2       36.08       27.69      5.24 o 
   6   2   2        6.88        8.90      4.44 o 
   7   2   2        1.09        5.56      4.97 o 
  -6   3   2        6.03       27.11     11.25 o 
  -5   3   2        4.70        7.46      2.53 o 
  -4   3   2       36.24       42.02      3.05 o 
  -3   3   2      105.92      111.97      7.78 o 
  -2   3   2     1108.18     1105.98     22.78 o 
  -1   3   2     1039.57     1227.36     23.13 o 
   0   3   2     8177.85     8667.31    105.29 o 
   1   3   2      969.09      798.94     17.61 o 
   2   3   2       98.59      115.96      5.88 o 
   3   3   2       10.68       12.30      2.73 o 
   4   3   2      159.90      172.36      9.31 o 
   5   3   2       61.71       61.61      7.21 o 
   6   3   2       10.16        6.97      4.22 o 
   7   3   2        2.44        5.38      5.23 o 
  -6   4   2        1.53        2.38     12.00 o 
  -5   4   2        5.10        9.15      8.08 o 
  -4   4   2        7.40        9.74      2.63 o 
  -3   4   2        9.56        6.16      2.03 o 
  -2   4   2     1097.70     1107.70     17.82 o 
  -1   4   2      181.67      177.22      6.07 o 
   0   4   2      381.97      467.77      8.62 o 
   1   4   2      436.18      374.42      7.14 o 
   2   4   2      880.12      919.41     22.09 o 
   3   4   2       98.82       97.79      6.50 o 
   4   4   2       46.97       33.95      5.35 o 
   5   4   2       11.39       11.05      4.44 o 
   6   4   2       11.09        8.14      4.71 o 
   7   4   2        0.25        0.48      4.83 o 
  -5   5   2        5.36       16.99     10.22 o 
  -4   5   2        6.95        5.61      2.51 o 
  -3   5   2        7.17        8.24      1.94 o 
  -2   5   2      225.11      238.02      9.97 o 
  -1   5   2      266.53      245.29      6.29 o 
   0   5   2       55.21       55.65      2.88 o 
   1   5   2      139.96      107.99      3.75 o 
   2   5   2      389.04      369.88      7.16 o 
   3   5   2      122.25      110.25      7.07 o 
   4   5   2       53.39       45.87      6.17 o 
   5   5   2       40.14       31.28      6.22 o 
   6   5   2        1.47        0.58      3.99 o 
  -5   6   2       10.30       21.58     13.27 o 
  -4   6   2        1.66       -0.77      2.00 o 
  -3   6   2        2.41        1.71      1.53 o 
  -2   6   2       20.38       20.11      2.33 o 
  -1   6   2       15.47       19.41      2.25 o 
   0   6   2      237.35      180.69      5.62 o 
   1   6   2      175.77      229.92      6.20 o 
   2   6   2       16.17       27.42      1.96 o 
   3   6   2       19.99       19.44      4.02 o 
   4   6   2       81.17       83.44      8.04 o 
   5   6   2       29.50       28.22      6.05 o 
   6   6   2        0.15        1.56      4.39 o 
  -5   7   2        0.88      -14.06      9.49 o 
  -4   7   2        2.74        2.73      6.93 o 
  -3   7   2       52.79       44.95     10.50 o 
  -2   7   2       29.34       29.32      3.05 o 
  -1   7   2       20.78       20.02      2.58 o 
   0   7   2      251.12      215.47      6.69 o 
   1   7   2        7.50       10.09      1.85 o 
   2   7   2       36.50       39.32      4.98 o 
   3   7   2       10.87        8.54      3.31 o 
   4   7   2       54.71       55.95      7.00 o 
   5   7   2       28.65       28.25      6.43 o 
   6   7   2       16.47       23.50      6.62 o 
  -4   8   2        6.74       15.53      8.78 o 
  -3   8   2        9.83        8.49      2.69 o 
  -2   8   2        8.29        9.47      2.40 o 
  -1   8   2        9.25       13.34      4.32 o 
   0   8   2       13.15       16.58      2.57 o 
   1   8   2       46.84       55.07      3.78 o 
   2   8   2       11.54       12.54      3.38 o 
   3   8   2        8.06       16.35      4.10 o 
   4   8   2       13.28        9.31      3.86 o 
   5   8   2       16.81       16.49      5.42 o 
   6   8   2        1.21       -1.40      4.59 o 
  -3   9   2        2.47        4.05      2.73 o 
  -2   9   2        7.50       10.18      2.87 o 
  -1   9   2       12.89       11.47      3.71 o 
   0   9   2       40.73       41.27      3.88 o 
   1   9   2       66.83       65.60      4.93 o 
   2   9   2       21.03       25.21      4.89 o 
   3   9   2        0.67        1.32      2.81 o 
   4   9   2       16.68       10.41      4.64 o 
   5   9   2        2.77        1.34      3.71 o 
  -3  10   2        0.62        5.01      3.27 o 
  -2  10   2        1.30        2.66      2.39 o 
  -1  10   2        1.53        1.09      2.13 o 
   0  10   2        0.00       -1.85      1.62 o 
   1  10   2       17.84       19.51      4.56 o 
   2  10   2        4.39        4.33      3.22 o 
   3  10   2       26.39       25.93      5.79 o 
   4  10   2       10.54        6.48      4.22 o 
   5  10   2        4.80       -2.10      3.75 o 
  -2  11   2        0.47       -3.03      2.45 o 
  -1  11   2        0.67        0.54      2.64 o 
   0  11   2        0.48       -1.09      2.30 o 
   1  11   2        0.19       -3.80      2.54 o 
   2  11   2       13.38       17.48      5.06 o 
   3  11   2       18.65       10.48      4.82 o 
   4  11   2        0.77       -0.58      4.03 o 
  -1  12   2        0.81        1.12      2.89 o 
   0  12   2        3.35        3.09      4.01 o 
   1  12   2        6.26        7.06      4.73 o 
   2  12   2        3.02        3.49      4.09 o 
   3  12   2        3.43        0.94      3.97 o 
  -5  -9   3        0.63        2.20      4.26 o 
  -4  -9   3       14.19       15.02      5.51 o 
  -5  -8   3        7.80       11.24      4.96 o 
  -4  -8   3       26.30       21.93      5.82 o 
  -3  -8   3        1.20       -0.61      2.79 o 
  -6  -7   3        1.57        2.36      4.46 o 
  -5  -7   3        6.52       12.95      4.95 o 
  -4  -7   3       57.14       61.93      8.06 o 
  -3  -7   3       37.14       37.61      6.18 o 
  -2  -7   3       94.76       85.51      8.31 o 
  -6  -6   3        0.94       -0.40      3.90 o 
  -5  -6   3       13.56       16.89      5.39 o 
  -4  -6   3        9.35        7.87      3.82 o 
  -3  -6   3       11.91       11.05      3.73 o 
  -2  -6   3       98.12       90.47      7.24 o 
  -6  -5   3        1.86        5.84      4.72 o 
  -5  -5   3        3.78        1.25      3.04 o 
  -4  -5   3       40.33       30.02      5.64 o 
  -2  -5   3      113.29      106.58      7.37 o 
  -1  -5   3      169.25      190.58      9.16 o 
  -6  -4   3        0.91       -0.77      3.89 o 
  -5  -4   3       33.44       31.97      6.30 o 
  -4  -4   3       11.36        4.02      3.07 o 
  -3  -4   3       46.72       38.70      5.06 o 
  -2  -4   3       36.18       31.45      4.28 o 
  -1  -4   3      229.88      224.21      9.31 o 
  -6  -3   3        1.84        1.37      3.75 o 
  -5  -3   3       38.52       43.62      7.06 o 
  -4  -3   3       10.20       13.25      4.10 o 
  -3  -3   3      283.59      298.86     12.59 o 
  -2  -3   3      130.74      104.28      6.46 o 
  -1  -3   3      890.40      796.40     19.88 o 
  -6  -2   3        0.62        2.45      3.98 o 
  -5  -2   3        1.58        2.74      3.12 o 
  -4  -2   3       63.40       44.33      6.17 o 
  -3  -2   3      390.54      372.31      7.88 o 
  -2  -2   3      512.45      509.93     15.45 o 
  -1  -2   3      783.24      768.69     18.63 o 
   0  -2   3      504.69      389.84      7.43 o 
  -6  -1   3       21.92       26.55      6.62 o 
  -5  -1   3        0.07        3.78      3.19 o 
  -4  -1   3      132.35      125.37      5.43 o 
  -3  -1   3      582.94      630.09     12.30 o 
  -2  -1   3      348.06      319.73      6.72 o 
  -1  -1   3      568.82      667.24     15.89 o 
   2  -1   3     1094.45     1228.25     25.94 o 
   3  -1   3       57.75       52.08      4.77 o 
   4  -1   3        6.24       18.29      3.89 o 
   5  -1   3       14.95       13.05      4.27 o 
   6  -1   3        1.94        1.90      3.62 o 
  -6   0   3        9.12       13.19      5.01 o 
  -5   0   3        2.94        4.81      3.91 o 
  -4   0   3       52.08       61.77      4.37 o 
  -3   0   3        5.98        5.28      1.64 o 
  -2   0   3       69.47       63.01      3.92 o 
   1   0   3       41.83       27.51      5.07 o 
   4   0   3       47.59       41.16      4.96 o 
   5   0   3        6.11       10.35      3.77 o 
   6   0   3       11.99       10.49      4.43 o 
  -6   1   3       28.25       29.65      6.64 o 
  -5   1   3       11.33       16.32      3.44 o 
  -4   1   3       14.70       11.19      3.61 o 
  -3   1   3       18.52       26.73      4.17 o 
  -2   1   3      232.61      281.44      9.81 o 
  -1   1   3      475.11      450.76      5.49 o 
   0   1   3       61.87       80.42      2.38 o 
   1   1   3     1034.58     1031.64     18.52 o 
   2   1   3     2269.70     2323.66     45.29 o 
   3   1   3      233.50      226.65      9.25 o 
   4   1   3       32.40       42.26      5.04 o 
   5   1   3        3.39        3.42      2.92 o 
   6   1   3        2.25        2.71      3.49 o 
  -6   2   3        1.29        4.74      4.20 o 
  -5   2   3       28.42       30.87      6.91 o 
  -4   2   3       58.25       73.10      3.75 o 
  -3   2   3       82.40       92.55      3.20 o 
  -2   2   3      280.44      284.81      4.84 o 
  -1   2   3     1157.55     1081.95     15.09 o 
   0   2   3     1109.50     1294.23     17.30 o 
   1   2   3      749.45      659.50     12.90 o 
   2   2   3      194.17      196.58     16.15 o 
   3   2   3       44.36       44.69      4.55 o 
   4   2   3      171.57      150.90      8.51 o 
   5   2   3       40.67       41.62      5.99 o 
   6   2   3        3.13        0.24      3.33 o 
   7   2   3        2.36       -3.00      4.22 o 
  -6   3   3        4.33        8.93      7.99 o 
  -5   3   3        6.08       -0.19      4.50 o 
  -4   3   3       56.93       70.32      3.66 o 
  -3   3   3       43.24       35.53     12.03 o 
  -2   3   3      140.24      163.86      7.47 o 
  -1   3   3       99.77      139.27      3.49 o 
   0   3   3     5104.12     5524.25     68.16 o 
   1   3   3      820.13      661.72     10.39 o 
   2   3   3      352.28      349.40      7.02 o 
   3   3   3       22.04       16.27      3.05 o 
   4   3   3       18.78       30.15      4.88 o 
   5   3   3        4.03        1.53      3.30 o 
   6   3   3       20.05       23.26      5.72 o 
   7   3   3        0.08        2.71      5.09 o 
  -6   4   3        1.31       -0.36      9.39 o 
  -5   4   3        5.88        7.20      6.84 o 
  -4   4   3       14.54       18.38      3.89 o 
  -3   4   3      110.35      101.46      4.47 o 
  -2   4   3     1244.52     1320.32     20.36 o 
  -1   4   3      800.19      794.29     12.93 o 
   0   4   3     1191.43     1093.30     16.42 o 
   1   4   3      349.85      330.69     11.12 o 
   2   4   3      298.96      265.11      8.39 o 
   3   4   3      261.59      265.63      6.76 o 
   4   4   3        6.31        8.07      3.39 o 
   5   4   3        5.52        3.42      3.41 o 
   6   4   3       26.75       23.70      6.32 o 
   7   4   3        0.19       -2.59      4.99 o 
  -5   5   3        3.12        4.50      8.05 o 
  -4   5   3        4.23        1.98      3.35 o 
  -3   5   3       20.29       36.72      3.04 o 
  -2   5   3      230.08      231.90      9.47 o 
  -1   5   3     1609.06     1649.73     24.38 o 
   0   5   3      119.32      132.00      7.59 o 
   1   5   3      466.66      418.15      8.38 o 
   2   5   3      120.28      148.74      4.21 o 
   3   5   3        5.85        5.28      2.20 o 
   4   5   3       16.72       18.31      4.48 o 
   6   5   3        0.10       -0.96      3.89 o 
  -5   6   3        5.03       17.08      9.99 o 
  -4   6   3        0.23        0.78      4.69 o 
  -3   6   3      168.42      179.32     12.36 o 
  -2   6   3      114.80       96.63      4.32 o 
  -1   6   3      134.98      151.60      5.23 o 
   0   6   3       47.50       21.12      2.25 o 
   1   6   3      372.13      318.92      7.63 o 
   2   6   3       86.26      103.23      3.65 o 
   3   6   3      120.16       92.08      7.40 o 
   4   6   3      113.21      133.12      9.46 o 
   5   6   3        8.82       14.70      5.07 o 
   6   6   3       12.87        8.19      5.07 o 
  -5   7   3        3.01       -1.18      8.52 o 
  -4   7   3        3.33       -2.83      5.35 o 
  -3   7   3       26.05       30.66      3.33 o 
  -2   7   3       59.43       57.69      3.95 o 
  -1   7   3       23.47       15.65      2.26 o 
   0   7   3        4.48        5.54      1.66 o 
   1   7   3      212.83      251.20      7.10 o 
   2   7   3        5.73        4.83      1.37 o 
   3   7   3       72.75       64.60      6.64 o 
   4   7   3       35.41       50.46      6.93 o 
   5   7   3        7.81        7.71      4.57 o 
   6   7   3       26.57       30.15      7.69 o 
  -4   8   3        3.28       -1.28      6.37 o 
  -3   8   3        9.77        4.41      2.59 o 
  -2   8   3        4.26        3.30      1.94 o 
  -1   8   3       46.38       45.60      3.71 o 
   0   8   3        7.09        2.77      1.69 o 
   1   8   3       16.45       18.93      2.62 o 
   2   8   3        2.40        2.74      2.33 o 
   3   8   3       18.26       19.41      4.54 o 
   4   8   3       14.00       14.33      4.42 o 
   5   8   3        8.23        9.37      4.74 o 
   6   8   3        2.69        3.59      5.35 o 
  -3   9   3        4.63        1.45      6.19 o 
  -2   9   3       24.55       25.03      3.62 o 
  -1   9   3       21.42       19.68      3.18 o 
   0   9   3       28.28       21.12      4.01 o 
   1   9   3        6.72        6.19      1.94 o 
   2   9   3       27.69       32.12      5.44 o 
   3   9   3        9.21        5.30      3.44 o 
   4   9   3        4.40        3.53      3.39 o 
   5   9   3       17.14       23.39      6.22 o 
  -3  10   3        0.17       -3.45      4.86 o 
  -2  10   3        0.16        2.32      2.39 o 
  -1  10   3        1.20       -1.52      1.95 o 
   0  10   3       12.33       10.58      2.82 o 
   1  10   3       27.60       18.28      4.38 o 
   2  10   3       20.58       23.37      5.31 o 
   3  10   3        4.04        0.28      2.75 o 
   4  10   3       26.52       24.77      6.29 o 
   5  10   3        6.34       11.73      5.83 o 
  -2  11   3        8.52        8.91      3.29 o 
  -1  11   3        0.32        2.34      2.61 o 
   0  11   3       11.24        0.98      2.27 o 
   1  11   3        3.81        6.94      3.82 o 
   2  11   3       10.09        5.71      3.90 o 
   3  11   3        0.32        0.27      3.52 o 
   4  11   3        7.71       13.73      5.08 o 
  -1  12   3        0.52       -0.18      2.80 o 
   0  12   3        9.58       15.50      5.31 o 
   1  12   3        0.73        1.90      3.95 o 
   2  12   3        1.67        0.95      3.80 o 
   3  12   3        3.87        5.66      4.39 o 
  -5  -9   4        3.68        4.85      4.68 o 
  -4  -9   4        1.16        3.67      4.24 o 
  -5  -8   4        0.33        1.81      4.22 o 
  -4  -8   4       11.47        6.68      4.64 o 
  -3  -8   4      168.04      169.03     11.96 o 
  -6  -7   4        1.43        5.49      5.42 o 
  -5  -7   4        3.39        6.17      4.31 o 
  -4  -7   4       17.36       16.90      5.32 o 
  -3  -7   4       72.83       69.88      8.15 o 
  -2  -7   4       55.22       52.82      7.04 o 
  -6  -6   4        0.16       -0.26      4.34 o 
  -5  -6   4       23.90       22.06      6.09 o 
  -4  -6   4       93.05      103.97      9.60 o 
  -3  -6   4       49.27       39.25      6.05 o 
  -2  -6   4       37.36       51.75      6.13 o 
  -6  -5   4        2.46        1.57      4.78 o 
  -5  -5   4        4.15        0.85      3.52 o 
  -4  -5   4       12.99        3.35      3.03 o 
  -3  -5   4        0.63       -0.25      2.23 o 
  -2  -5   4      122.24      106.97      7.39 o 
  -1  -5   4      104.34      117.46      7.15 o 
  -6  -4   4       17.75       18.15      6.08 o 
  -5  -4   4       12.61        1.22      3.67 o 
  -4  -4   4       35.54       36.56      6.01 o 
  -3  -4   4       19.01       22.41      4.34 o 
  -2  -4   4       84.87       95.15      6.51 o 
  -1  -4   4      256.37      308.29     11.61 o 
  -6  -3   4        6.65        2.34      4.30 o 
  -5  -3   4        1.56       -2.85      2.92 o 
  -4  -3   4       68.83       54.25      6.87 o 
  -2  -3   4       45.77       34.48      4.29 o 
  -1  -3   4      197.16      178.82      8.33 o 
   0  -3   4      159.76      139.48      6.25 o 
  -6  -2   4        6.13        7.97      4.88 o 
  -5  -2   4       45.10       61.12      8.17 o 
  -4  -2   4      250.06      234.24     12.47 o 
  -3  -2   4       47.98       43.34      3.13 o 
  -2  -2   4       67.69       86.19      5.86 o 
  -1  -2   4      363.82      409.19     12.30 o 
   0  -2   4      225.17      197.64      4.94 o 
  -6  -1   4        1.11        1.60      3.89 o 
  -5  -1   4        4.30        4.69      3.67 o 
  -4  -1   4       95.21       90.36      4.70 o 
  -3  -1   4       44.54       39.19      2.89 o 
  -2  -1   4     1283.75     1116.41     17.49 o 
  -1  -1   4     1268.91     1300.59     18.84 o 
   0  -1   4      433.17      396.33      7.14 o 
   1  -1   4     1172.56      910.43     22.13 o 
   2  -1   4      100.90      101.17      5.26 o 
   3  -1   4       30.32       38.78      4.32 o 
   4  -1   4       36.96       56.82      5.95 o 
   5  -1   4       92.95       80.35      7.73 o 
   6  -1   4       14.08       15.51      5.06 o 
  -6   0   4       12.90        8.59      4.77 o 
  -5   0   4        6.37        2.61      3.68 o 
  -4   0   4       62.87       65.05      4.53 o 
  -3   0   4      122.47      134.17      5.15 o 
  -2   0   4       59.18       59.71      6.24 o 
  -1   0   4      879.81      839.22     13.12 o 
   0   0   4      119.51      103.93      4.15 o 
   1   0   4      390.85      326.38      6.44 o 
   2   0   4      611.50      638.06     11.77 o 
   3   0   4      180.38      208.40      8.94 o 
   4   0   4      124.25      155.56      8.64 o 
   5   0   4       15.19       11.91      3.90 o 
   6   0   4        0.27       -1.12      3.29 o 
  -6   1   4       10.41        2.98      4.17 o 
  -5   1   4       99.07       84.48      9.82 o 
  -4   1   4       19.97       31.67      5.06 o 
  -3   1   4       33.32       36.64      4.61 o 
  -2   1   4        2.25        2.11      1.71 o 
  -1   1   4     1708.74     1593.95     16.87 o 
   0   1   4     1246.30     1249.87     16.99 o 
   1   1   4     3399.52     3482.08     44.18 o 
   2   1   4     1428.73     1389.74     20.78 o 
   3   1   4       36.36       36.89      4.23 o 
   4   1   4       36.03       30.09      4.80 o 
   5   1   4        5.40        9.06      3.96 o 
   6   1   4        9.14        0.20      3.06 o 
  -6   2   4        9.16       19.63      5.99 o 
  -5   2   4       26.50       35.12      6.88 o 
  -4   2   4       24.66       32.06      2.73 o 
  -3   2   4      139.73      138.91      3.76 o 
  -2   2   4      387.00      390.76      5.81 o 
  -1   2   4      159.08      189.27      3.61 o 
   0   2   4      670.72      528.56      8.20 o 
   1   2   4      573.51      547.11     10.14 o 
   2   2   4      124.95      106.44      4.40 o 
   3   2   4      141.92      144.93      7.51 o 
   4   2   4       62.32       61.05      6.15 o 
   5   2   4        1.64        1.75      2.73 o 
   6   2   4        1.17        1.56      3.32 o 
   7   2   4        1.13       -5.94      3.96 o 
  -6   3   4        4.50        2.92      6.67 o 
  -5   3   4        3.29        3.22      4.97 o 
  -4   3   4      103.17      101.91      3.99 o 
  -3   3   4      108.45       99.48      8.12 o 
  -2   3   4       82.25       94.08      3.22 o 
  -1   3   4      558.46      461.07      7.92 o 
   0   3   4      100.15       91.66      2.90 o 
   1   3   4      134.82      159.47      4.06 o 
   2   3   4       35.68       37.26      2.97 o 
   3   3   4      254.79      242.76      8.67 o 
   4   3   4        4.71        6.49      3.27 o 
   5   3   4        5.89       10.29      4.37 o 
   6   3   4        3.26       11.31      5.02 o 
   7   3   4        1.96        2.44      4.86 o 
  -6   4   4        0.30        0.77      7.59 o 
  -5   4   4        3.20       -4.97      4.38 o 
  -4   4   4       14.98       19.22      6.07 o 
  -3   4   4       38.32       39.96      2.92 o 
  -2   4   4        2.22        1.42      1.16 o 
  -1   4   4     1267.86     1272.52     19.66 o 
   0   4   4       75.49       77.03      4.00 o 
   1   4   4      187.87      178.15      4.81 o 
   2   4   4       67.97       70.83      2.88 o 
   3   4   4       54.14       52.88      3.17 o 
   4   4   4       17.59       19.39      4.33 o 
   5   4   4       14.61       15.16      4.90 o 
   6   4   4        0.39        5.37      4.43 o 
  -5   5   4       14.67       11.98      7.36 o 
  -4   5   4       12.57        5.33      4.83 o 
  -3   5   4        5.86        7.92      1.70 o 
  -2   5   4       96.05       98.91      3.86 o 
  -1   5   4     2329.65     2388.06     33.31 o 
   0   5   4       43.15       51.49      2.81 o 
   1   5   4      289.37      259.43      6.27 o 
   2   5   4      146.11      167.46      4.74 o 
   3   5   4       25.03       26.50      3.38 o 
   4   5   4       27.65       23.93      4.93 o 
   5   5   4       36.79       41.05      7.00 o 
   6   5   4        0.90        9.37      4.81 o 
  -5   6   4       11.05       16.47      9.14 o 
  -4   6   4        1.10       -0.59      4.88 o 
  -3   6   4      181.43      194.21      7.28 o 
  -2   6   4       70.56       53.40      3.25 o 
  -1   6   4      814.59      831.76     19.06 o 
   0   6   4       60.87       66.64      3.63 o 
   1   6   4      521.59      503.51     10.19 o 
   2   6   4      167.83      170.00      4.99 o 
   3   6   4        8.43        9.96      3.24 o 
   4   6   4       58.99       63.09      7.28 o 
   5   6   4        5.41        3.37      3.71 o 
   6   6   4        3.75        2.68      4.47 o 
  -4   7   4       12.98        8.35      6.45 o 
  -3   7   4       29.44       29.26      3.23 o 
  -2   7   4      286.04      276.26      8.07 o 
  -1   7   4       17.11       16.41      2.21 o 
   0   7   4        3.18        8.42      1.92 o 
   1   7   4       86.20       73.46      3.69 o 
   2   7   4      148.30      157.22      5.12 o 
   3   7   4       21.42       18.85      4.14 o 
   4   7   4       37.13       55.85      7.28 o 
   5   7   4       39.75       54.38      8.19 o 
   6   7   4        2.95        0.02      4.10 o 
  -4   8   4        8.02       11.94      7.72 o 
  -3   8   4       21.30       14.02      5.78 o 
  -2   8   4       52.27       51.41      4.21 o 
  -1   8   4      126.80      149.40      6.09 o 
   0   8   4      211.76      199.10      7.93 o 
   1   8   4        7.65        5.21      1.78 o 
   2   8   4       83.39       88.27      7.34 o 
   3   8   4       44.95       44.99      6.22 o 
   4   8   4       33.76       33.45      5.99 o 
   5   8   4        3.73        3.27      4.21 o 
   6   8   4        5.79        3.80      5.16 o 
  -3   9   4        5.31       -1.57      4.33 o 
  -2   9   4       10.61        8.28      3.70 o 
  -1   9   4       13.40       21.38      3.41 o 
   0   9   4       42.56       48.22      4.16 o 
   1   9   4       80.08       81.93      4.76 o 
   2   9   4       30.70       41.90      5.99 o 
   3   9   4       12.21       14.20      4.27 o 
   4   9   4        2.21        0.00      3.56 o 
   5   9   4       19.26       34.71      7.36 o 
  -3  10   4        0.12        2.91      5.48 o 
  -2  10   4        0.06        0.11      2.35 o 
  -1  10   4        2.08        3.29      2.43 o 
   0  10   4       11.59       13.36      2.96 o 
   1  10   4       13.91       10.68      3.98 o 
   2  10   4        5.37        3.08      3.30 o 
   3  10   4        8.17        6.72      3.49 o 
   4  10   4        2.73        5.36      4.13 o 
   5  10   4        0.93        3.59      4.81 o 
  -2  11   4        0.31        1.16      4.91 o 
  -1  11   4        9.48        6.40      4.45 o 
   0  11   4        1.60        1.88      2.37 o 
   1  11   4        4.45        3.84      3.53 o 
   2  11   4       22.52       16.44      4.90 o 
   3  11   4        6.36        7.84      4.30 o 
   4  11   4       10.86       14.08      5.55 o 
  -1  12   4       18.44       23.01      4.56 o 
   0  12   4        7.98       10.94      4.65 o 
   1  12   4        2.41        4.39      4.15 o 
   2  12   4        2.09        5.76      4.33 o 
   3  12   4        1.18        0.37      3.64 o 
  -5  -9   5        1.75        4.37      4.98 o 
  -4  -9   5        3.19        8.28      5.02 o 
  -5  -8   5       10.52       13.34      6.07 o 
  -4  -8   5        8.57       10.72      4.74 o 
  -3  -8   5       55.22       64.28      8.93 o 
  -5  -7   5        5.78        2.15      3.95 o 
  -4  -7   5       76.40       63.37      8.51 o 
  -3  -7   5      157.62      180.41     11.91 o 
  -2  -7   5      123.55      116.63      8.94 o 
  -6  -6   5        3.97        7.63      5.30 o 
  -5  -6   5        6.90        9.93      4.94 o 
  -4  -6   5        6.62        2.88      3.64 o 
  -3  -6   5      120.92      123.62      9.12 o 
  -2  -6   5      200.35      190.50     10.89 o 
  -6  -5   5        1.72        0.19      3.99 o 
  -5  -5   5        7.29        7.40      4.41 o 
  -4  -5   5      132.58      129.44     10.03 o 
  -3  -5   5       46.38       48.58      6.33 o 
  -2  -5   5       13.22       22.14      4.19 o 
  -1  -5   5       60.03       80.83      6.77 o 
  -6  -4   5       13.97        3.23      4.91 o 
  -5  -4   5       15.95       14.50      5.32 o 
  -4  -4   5       23.32       30.99      5.86 o 
  -3  -4   5        2.76        2.51      2.39 o 
  -2  -4   5      240.87      245.21     10.88 o 
  -1  -4   5      271.16      359.57     12.97 o 
  -6  -3   5       10.66        7.38      4.62 o 
  -5  -3   5       14.24       19.93      5.48 o 
  -4  -3   5       62.14       99.38      9.18 o 
  -3  -3   5      231.81      216.74     11.30 o 
  -2  -3   5      304.91      345.81     17.64 o 
  -1  -3   5      162.05      195.45      5.41 o 
   0  -3   5       76.87       56.58      4.08 o 
  -6  -2   5        1.31       -2.44      3.51 o 
  -5  -2   5       15.58       20.32      5.52 o 
  -4  -2   5       16.77       12.90      4.15 o 
  -3  -2   5      294.10      274.42      9.38 o 
  -2  -2   5      510.04      503.42     11.45 o 
  -1  -2   5       54.65       53.72      2.57 o 
   0  -2   5       10.96       13.23      1.60 o 
  -6  -1   5        0.71        1.38      3.65 o 
  -5  -1   5       97.30      100.15      9.92 o 
  -4  -1   5       18.20       16.42      3.57 o 
  -3  -1   5      679.04      661.64     12.90 o 
  -2  -1   5       74.15       70.17      3.55 o 
  -1  -1   5      233.14      227.87      5.28 o 
   0  -1   5       73.62       64.61      3.51 o 
   1  -1   5      231.75      174.85      7.79 o 
   2  -1   5      627.69      603.40     15.72 o 
   3  -1   5      226.64      247.96     10.11 o 
   4  -1   5       27.56       25.57      4.49 o 
   5  -1   5       13.84       19.93      4.73 o 
   6  -1   5       10.47        7.51      4.41 o 
  -6   0   5        6.94        2.71      4.17 o 
  -5   0   5       37.44       35.63      6.73 o 
  -4   0   5        6.46        2.10      2.15 o 
  -3   0   5       48.27       50.99      3.54 o 
  -2   0   5      181.25      155.71      4.88 o 
  -1   0   5     1642.27     1653.22     23.89 o 
   0   0   5     1955.96     2008.86     38.59 o 
   1   0   5     1410.70     1483.93     40.63 o 
   2   0   5      443.66      473.45      9.83 o 
   3   0   5       42.76       32.73      4.10 o 
   4   0   5       49.82       71.86      6.57 o 
   5   0   5       68.33       59.21      6.80 o 
   6   0   5       15.82       27.81      6.05 o 
  -6   1   5        0.79        2.79      4.09 o 
  -5   1   5       31.32       36.27      4.35 o 
  -4   1   5      168.80      150.52      8.80 o 
  -3   1   5      272.93      304.97     11.53 o 
  -2   1   5       11.76        9.84      2.31 o 
  -1   1   5      210.81      153.47      5.92 o 
   0   1   5      122.57      105.23      3.65 o 
   1   1   5     1590.10     1717.09     23.57 o 
   2   1   5      386.11      350.76      7.85 o 
   3   1   5        9.11       14.28      2.94 o 
   4   1   5      137.88      169.59      9.37 o 
   5   1   5       53.90       56.44      6.82 o 
   6   1   5       12.79       10.41      4.47 o 
  -6   2   5       18.81       19.12      5.90 o 
  -5   2   5        3.00        2.78      3.88 o 
  -4   2   5       93.91       92.59      8.31 o 
  -3   2   5       66.60       78.06      2.78 o 
  -2   2   5      181.90      166.46      4.03 o 
  -1   2   5      437.37      364.31      5.93 o 
   0   2   5      548.59      444.29      7.38 o 
   1   2   5      498.95      486.43      8.53 o 
   2   2   5       40.00       54.30      4.23 o 
   3   2   5      708.67      727.31     13.88 o 
   4   2   5      154.18      170.49      9.41 o 
   5   2   5        1.68        0.02      2.46 o 
   6   2   5        4.87        9.28      4.70 o 
  -6   3   5       13.15       17.11      7.05 o 
  -5   3   5       13.09        6.35      4.54 o 
  -4   3   5        2.29        5.68      3.69 o 
  -3   3   5       92.82      107.35      4.03 o 
  -2   3   5       42.89       46.11      2.14 o 
  -1   3   5      323.13      269.61      5.35 o 
   0   3   5      828.94      896.31     13.46 o 
   1   3   5     1274.71     1147.47     28.27 o 
   2   3   5      368.19      371.70      7.93 o 
   3   3   5       96.25       97.05      4.16 o 
   4   3   5       12.16        9.03      3.41 o 
   5   3   5       29.29       18.32      4.93 o 
   6   3   5        0.21        0.80      4.02 o 
  -5   4   5        5.38        6.61      5.42 o 
  -4   4   5       56.78       73.49      9.10 o 
  -3   4   5       31.55       34.75      3.86 o 
  -2   4   5       93.59       80.58      3.07 o 
  -1   4   5        4.32        0.34      1.74 o 
   0   4   5      171.23      150.23      5.59 o 
   1   4   5      105.78      108.43      6.79 o 
   2   4   5       53.40       49.71      3.73 o 
   3   4   5       26.27       24.48      2.35 o 
   4   4   5       13.23       19.86      4.53 o 
   5   4   5        9.06        8.19      3.95 o 
   6   4   5        1.73       -1.17      3.92 o 
  -5   5   5        4.79        1.64      5.32 o 
  -4   5   5       43.26       56.78      8.86 o 
  -3   5   5       35.63       27.80      8.24 o 
  -2   5   5       50.47       49.17      2.77 o 
  -1   5   5       90.81       72.18      3.27 o 
   0   5   5      212.85      201.33      5.58 o 
   1   5   5      118.98      131.53      4.89 o 
   2   5   5      237.54      233.15      7.95 o 
   3   5   5       10.85        6.93      1.54 o 
   4   5   5       70.67       75.34      7.51 o 
   5   5   5        4.08        8.14      4.12 o 
   6   5   5        1.12        0.28      3.63 o 
  -5   6   5        1.22       -0.13      5.90 o 
  -4   6   5       28.21       30.98      7.95 o 
  -3   6   5        0.60       -2.18      2.82 o 
  -2   6   5      161.40      145.43      8.08 o 
  -1   6   5      101.11       85.91      3.99 o 
   0   6   5      149.64      197.96      6.20 o 
   1   6   5       35.13       28.29      2.46 o 
   2   6   5       34.52       35.97      2.56 o 
   3   6   5      128.93      123.61      8.22 o 
   4   6   5       25.74       17.59      4.84 o 
   5   6   5        8.42        6.02      4.43 o 
   6   6   5        6.53       -1.52      3.67 o 
  -4   7   5       16.85       27.69      8.10 o 
  -3   7   5        0.25        3.27      4.20 o 
  -2   7   5      863.33      903.86     44.47 o 
  -1   7   5        3.32        2.31      2.20 o 
   0   7   5      600.56      674.43     13.51 o 
   1   7   5       56.67       57.59      6.10 o 
   2   7   5        0.53        0.20      1.10 o 
   3   7   5       30.26       30.28      5.31 o 
   4   7   5       26.24       29.15      5.65 o 
   5   7   5       28.00       25.69      6.26 o 
   6   7   5        1.05        1.40      4.15 o 
  -4   8   5        4.46        3.62      6.46 o 
  -3   8   5       22.07       19.31      6.44 o 
  -2   8   5       19.28       18.11      2.87 o 
  -1   8   5        8.40       11.68      2.88 o 
   0   8   5      574.27      618.36     22.95 o 
   1   8   5       36.66       31.49      6.51 o 
   2   8   5       46.46       36.44      5.43 o 
   3   8   5       39.60       41.69      6.06 o 
   4   8   5       58.02       89.14      9.01 o 
   5   8   5        1.72       -2.93      3.51 o 
   6   8   5        2.38       -0.81      4.31 o 
  -3   9   5       13.61       17.95      7.03 o 
  -2   9   5       87.30       70.35      5.71 o 
  -1   9   5        7.71        3.97      2.18 o 
   0   9   5       12.86       15.85      2.84 o 
   1   9   5      204.46      244.80      8.01 o 
   2   9   5       66.73       61.55      6.86 o 
   3   9   5       43.40       33.97      5.98 o 
   4   9   5       16.22       19.92      5.35 o 
   5   9   5        2.92       -0.46      3.96 o 
  -3  10   5        2.50        1.25      5.50 o 
  -2  10   5        0.99        4.77      5.02 o 
  -1  10   5       15.71       10.10      7.92 o 
   0  10   5       19.45       19.83     10.44 o 
   1  10   5        7.53        6.66      2.28 o 
   2  10   5        7.93       17.21      4.64 o 
   3  10   5        9.20        6.59      3.90 o 
   4  10   5       11.12       11.33      4.77 o 
   5  10   5        3.05        7.47      5.20 o 
  -2  11   5        2.77        7.02      5.47 o 
  -1  11   5       10.78       10.96      3.36 o 
   0  11   5       15.24       15.82      5.20 o 
   1  11   5        1.82        2.26      3.56 o 
   2  11   5       22.43       14.29      4.62 o 
   3  11   5        1.92        1.95      3.69 o 
   4  11   5        1.88        5.80      4.53 o 
  -1  12   5        0.50        3.53      3.14 o 
   0  12   5        4.17       10.04      3.67 o 
   1  12   5        1.89        3.19      3.71 o 
   2  12   5        0.22        0.81      3.64 o 
   3  12   5        2.58        7.39      4.65 o 
  -4 -10   6        0.10        0.59      4.62 o 
  -4  -9   6        1.93        5.99      5.17 o 
  -3  -9   6        1.27        2.61      4.15 o 
  -5  -8   6        3.45        2.77      4.51 o 
  -4  -8   6        4.89        6.26      4.62 o 
  -3  -8   6        9.21       10.60      5.49 o 
  -5  -7   6        7.86        5.58      4.73 o 
  -4  -7   6       16.25       14.78      5.34 o 
  -3  -7   6        6.76        6.67      4.38 o 
  -2  -7   6      262.53      290.38     14.76 o 
  -6  -6   6        4.32       15.86      6.40 o 
  -5  -6   6        5.62       13.52      5.56 o 
  -4  -6   6       10.64       15.34      4.96 o 
  -3  -6   6      129.16      118.55      9.96 o 
  -2  -6   6       27.70       19.96      4.50 o 
  -1  -6   6       96.15       92.91      7.36 o 
  -6  -5   6        6.38        0.86      5.08 o 
  -5  -5   6       20.21       17.44      5.63 o 
  -4  -5   6      112.93      112.89     10.07 o 
  -3  -5   6      125.81      124.42      9.11 o 
  -2  -5   6      202.52      184.19     10.31 o 
  -1  -5   6       86.80       95.15      7.13 o 
  -6  -4   6        0.38       -3.02      4.33 o 
  -5  -4   6       11.95       11.00      4.81 o 
  -4  -4   6      167.82      175.77     11.71 o 
  -3  -4   6      108.44       84.83      7.94 o 
  -2  -4   6       51.10       48.03      5.87 o 
  -1  -4   6      317.96      305.45     12.05 o 
  -6  -3   6        6.32       11.07      5.58 o 
  -5  -3   6       36.11       50.18      8.21 o 
  -4  -3   6       30.20       32.67      6.42 o 
  -3  -3   6       31.65       28.21      5.11 o 
  -2  -3   6       15.36       18.86      2.77 o 
  -1  -3   6      632.37      648.34     12.60 o 
   0  -3   6       97.73      102.11      5.38 o 
  -6  -2   6        4.22        7.40      4.88 o 
  -5  -2   6       48.43       47.80      8.08 o 
  -4  -2   6      270.67      269.26     14.16 o 
  -3  -2   6      445.59      413.27      9.04 o 
  -2  -2   6      291.47      322.58      8.86 o 
  -1  -2   6      291.25      287.65      6.82 o 
   0  -2   6      147.93      150.99      4.61 o 
   1  -2   6       20.56       24.29      3.50 o 
  -6  -1   6        1.74        2.43      4.35 o 
  -5  -1   6       25.88       28.91      6.32 o 
  -4  -1   6       11.30       12.83      4.34 o 
  -3  -1   6       20.17       16.86      4.31 o 
  -2  -1   6      943.16     1038.25     17.04 o 
  -1  -1   6      583.58      536.84     19.51 o 
   0  -1   6     1525.06     1487.16     21.75 o 
   1  -1   6       58.01       68.24      4.80 o 
   2  -1   6      123.75      128.00      7.64 o 
   3  -1   6      142.33      144.43      7.63 o 
   4  -1   6       63.81       77.65      6.93 o 
   5  -1   6       21.63       16.05      4.59 o 
  -6   0   6        9.76       10.67      5.30 o 
  -5   0   6       48.07       52.46      8.07 o 
  -4   0   6       26.72       31.47      3.45 o 
  -3   0   6       28.69       31.42      4.91 o 
  -2   0   6      308.66      276.60      6.99 o 
  -1   0   6      419.14      428.05     14.84 o 
   0   0   6       39.05       37.40      2.09 o 
   1   0   6      135.50      153.32      4.54 o 
   2   0   6      242.73      262.18     13.79 o 
   3   0   6      257.91      279.68     10.86 o 
   4   0   6       31.78       31.72      4.95 o 
   5   0   6       41.52       44.61      6.29 o 
   6   0   6       11.63       12.70      4.47 o 
  -6   1   6        2.12        2.70      4.43 o 
  -5   1   6       72.40       79.76      5.84 o 
  -4   1   6       21.73       27.75      4.71 o 
  -3   1   6       63.75       75.79      5.70 o 
  -2   1   6      299.68      272.17      9.73 o 
  -1   1   6       65.75       55.38      3.60 o 
   0   1   6      253.30      237.83      4.60 o 
   1   1   6      856.22      913.74     16.44 o 
   2   1   6      152.38      172.74      7.14 o 
   3   1   6      540.46      588.50     12.59 o 
   4   1   6       16.63       17.59      4.15 o 
   5   1   6       56.88       48.48      6.59 o 
   6   1   6       16.14       14.14      4.83 o 
  -6   2   6        4.78        6.43      4.73 o 
  -5   2   6       12.22       15.65      5.01 o 
  -4   2   6      262.90      257.17     12.48 o 
  -3   2   6      149.66      148.43      3.56 o 
  -2   2   6      202.36      208.93      4.36 o 
  -1   2   6      374.57      445.05     12.81 o 
   0   2   6       52.68       39.69      1.76 o 
   1   2   6      564.51      527.94      9.36 o 
   2   2   6      692.57      633.21     12.33 o 
   3   2   6      169.20      193.03      6.42 o 
   4   2   6      283.53      274.61     12.25 o 
   5   2   6       21.42       21.26      4.84 o 
   6   2   6       13.28       18.65      5.37 o 
  -6   3   6        3.30       -1.65      4.11 o 
  -5   3   6       30.79       35.40      7.00 o 
  -4   3   6        2.50        5.55      3.48 o 
  -3   3   6       28.81       25.65      2.09 o 
  -2   3   6      209.92      237.49      5.03 o 
  -1   3   6      301.53      395.15      7.02 o 
   0   3   6     1258.00     1150.00     16.63 o 
   1   3   6       22.73       30.24      2.05 o 
   2   3   6      220.87      256.18     11.47 o 
   3   3   6       15.63       19.00      4.20 o 
   4   3   6       18.44       25.12      4.76 o 
   5   3   6       30.36       26.35      5.72 o 
   6   3   6        6.26        2.78      3.97 o 
  -5   4   6       13.24       14.70      6.04 o 
  -4   4   6        5.86        1.40      3.79 o 
  -3   4   6       20.76        9.77      3.73 o 
  -2   4   6      133.06      143.14      4.73 o 
  -1   4   6      433.03      425.93      8.17 o 
   0   4   6      362.56      252.64      5.91 o 
   1   4   6      451.90      522.83      9.73 o 
   2   4   6      498.56      468.81      9.70 o 
   3   4   6       53.45       53.90      5.23 o 
   4   4   6        3.32        8.80      2.12 o 
   5   4   6        1.32        1.15      3.20 o 
   6   4   6        0.71       -4.79      3.70 o 
  -5   5   6        1.09        1.21      5.88 o 
  -4   5   6       16.08       14.06      5.35 o 
  -3   5   6       29.32       38.80      6.64 o 
  -2   5   6        7.12       11.58      1.61 o 
  -1   5   6       16.26       14.52      1.76 o 
   0   5   6      127.04      106.84      4.00 o 
   1   5   6      149.44      186.33      6.65 o 
   2   5   6       55.41       59.99      3.11 o 
   3   5   6       31.77       19.64      2.26 o 
   4   5   6       48.57       42.88      6.27 o 
   5   5   6       18.93       19.01      5.14 o 
   6   5   6        0.83        1.37      4.12 o 
  -5   6   6        4.94        4.23      6.45 o 
  -4   6   6       61.86       50.68      8.78 o 
  -3   6   6       22.54       35.88      7.16 o 
  -2   6   6       23.44       26.10      2.47 o 
  -1   6   6      191.95      207.82     14.77 o 
   0   6   6       27.94       40.10      2.98 o 
   1   6   6       86.42       75.85      5.53 o 
   2   6   6       55.30       59.82      3.24 o 
   3   6   6       35.67       32.25      2.74 o 
   4   6   6        3.43       -0.69      2.69 o 
   5   6   6        9.56       14.29      5.19 o 
   6   6   6        9.11       13.18      5.51 o 
  -4   7   6        2.74        8.05      5.64 o 
  -3   7   6        9.42       12.11      5.13 o 
  -2   7   6      173.79      177.89      6.30 o 
  -1   7   6       57.48       54.94      8.62 o 
   0   7   6      133.79      122.15      5.08 o 
   1   7   6       65.69       59.58      6.62 o 
   2   7   6       35.91       37.39      2.93 o 
   3   7   6        5.28        2.90      2.63 o 
   4   7   6       10.09        8.22      4.10 o 
   5   7   6       19.19       15.66      5.30 o 
   6   7   6        8.25        4.90      4.79 o 
  -4   8   6        1.07        0.04      5.38 o 
  -3   8   6      100.79       86.05     10.99 o 
  -2   8   6        4.31        3.08      4.09 o 
  -1   8   6     1053.93     1126.51     20.43 o 
   0   8   6      116.81      114.12      5.34 o 
   1   8   6       41.91       46.66      3.96 o 
   2   8   6       51.18       66.94      3.86 o 
   3   8   6       44.49       44.74      6.31 o 
   4   8   6        2.81        2.13      3.27 o 
   5   8   6        1.95        1.10      3.62 o 
   6   8   6        0.65        1.36      4.51 o 
  -3   9   6       70.99       66.76     10.70 o 
  -2   9   6        1.65        1.31      3.69 o 
  -1   9   6       21.29       24.16      5.93 o 
   0   9   6       32.22       49.41      4.29 o 
   1   9   6      164.73      178.81      6.79 o 
   2   9   6       37.36       36.05      5.70 o 
   3   9   6       44.86       34.26      5.84 o 
   4   9   6       22.20       24.96      6.22 o 
   5   9   6        3.24        7.37      4.43 o 
  -3  10   6       11.92        6.24      5.94 o 
  -2  10   6        2.59       -2.62      4.25 o 
  -1  10   6        0.97        0.80      2.29 o 
   0  10   6       57.82       67.54      8.54 o 
   1  10   6       13.53       13.48      2.75 o 
   2  10   6       36.56       32.49      6.07 o 
   3  10   6       57.87       80.81      8.75 o 
   4  10   6        3.79        5.21      4.21 o 
   5  10   6        2.91        4.57      4.53 o 
  -2  11   6        0.30       -0.34      4.66 o 
  -1  11   6        3.02        4.87      2.83 o 
   0  11   6       12.84       15.35      5.96 o 
   1  11   6        6.24        5.04      3.74 o 
   2  11   6        7.12        6.83      4.07 o 
   3  11   6        6.54       16.06      5.27 o 
   4  11   6        6.50        5.42      4.73 o 
  -1  12   6       10.69       20.09      6.69 o 
   0  12   6       12.41       17.17      3.95 o 
   1  12   6        0.32       -0.30      3.74 o 
   2  12   6        0.78        6.52      4.48 o 
   3  12   6        6.25        2.31      4.06 o 
  -4  -9   7        1.73       -2.63      4.85 o 
  -3  -9   7        5.01        7.56      5.47 o 
  -5  -8   7        2.21        1.52      5.13 o 
  -4  -8   7        3.46        3.13      4.02 o 
  -3  -8   7        3.41        9.25      5.62 o 
  -2  -8   7       29.15       35.56      7.30 o 
  -5  -7   7        6.96        3.97      5.02 o 
  -4  -7   7        2.93        4.76      4.29 o 
  -3  -7   7       70.15       80.20      9.46 o 
  -2  -7   7       48.83       63.58      8.36 o 
  -5  -6   7        0.73        4.09      4.18 o 
  -4  -6   7        3.60        4.79      4.02 o 
  -3  -6   7      247.20      233.65     13.47 o 
  -2  -6   7      196.89      228.80     12.53 o 
  -1  -6   7      193.83      213.60     11.52 o 
  -6  -5   7        6.01        9.07      5.78 o 
  -5  -5   7        1.36        0.54      4.27 o 
  -4  -5   7        0.19       -0.51      3.18 o 
  -3  -5   7       74.27       88.93      8.47 o 
  -2  -5   7       24.43       29.37      5.04 o 
  -1  -5   7       64.34       54.45      6.01 o 
  -6  -4   7        2.45        6.90      5.53 o 
  -5  -4   7       15.60       10.57      5.09 o 
  -4  -4   7       67.35       74.69      8.83 o 
  -3  -4   7      102.37       95.85      8.55 o 
  -2  -4   7       81.86       90.23      4.10 o 
  -1  -4   7      248.01      242.29      7.19 o 
   0  -4   7      307.66      313.99     11.73 o 
  -6  -3   7        7.72        9.25      5.93 o 
  -5  -3   7       86.15       60.28      8.97 o 
  -4  -3   7       10.29       18.10      5.27 o 
  -2  -3   7       16.42       15.95      2.02 o 
  -1  -3   7       48.22       51.85      3.19 o 
   0  -3   7      802.90      867.88     16.85 o 
  -6  -2   7        3.78       10.22      5.87 o 
  -5  -2   7        3.47        0.90      3.67 o 
  -4  -2   7       63.14       52.44      7.64 o 
  -3  -2   7       76.56       79.71      3.79 o 
  -2  -2   7      759.28      786.48     26.32 o 
  -1  -2   7     1095.51     1223.71     19.81 o 
   0  -2   7     1661.04     1842.57     27.17 o 
   1  -2   7      323.86      300.78     11.97 o 
  -6  -1   7       14.39       17.28      6.62 o 
  -5  -1   7        0.69       -3.57      2.81 o 
  -4  -1   7       57.03       71.48      8.56 o 
  -3  -1   7      124.06      137.18      5.14 o 
  -2  -1   7      640.37      698.56     13.00 o 
  -1  -1   7      765.08      775.49     13.57 o 
   0  -1   7       61.52       57.04      2.79 o 
   1  -1   7      684.54      693.13     19.05 o 
   2  -1   7      106.66      109.28      7.25 o 
   3  -1   7        8.18       15.43      3.20 o 
   4  -1   7       34.32       34.87      5.26 o 
   5  -1   7        6.67        6.33      3.43 o 
  -6   0   7        2.98       -1.83      4.33 o 
  -5   0   7        2.49        6.46      4.46 o 
  -4   0   7      316.01      327.64     19.04 o 
  -3   0   7       13.13       13.48      2.27 o 
  -2   0   7      318.27      351.72      8.35 o 
  -1   0   7       98.01      105.46      9.71 o 
   0   0   7       23.98       28.72      2.08 o 
   1   0   7      419.30      435.04      8.61 o 
   2   0   7      523.06      640.54     12.59 o 
   3   0   7      144.72      157.15      8.11 o 
   4   0   7       31.81       31.33      5.03 o 
   5   0   7       11.01        4.09      3.01 o 
   6   0   7       10.10       12.65      4.93 o 
  -6   1   7       17.55       14.78      6.35 o 
  -5   1   7       13.09        5.87      4.11 o 
  -4   1   7       19.14       26.42      3.55 o 
  -3   1   7      151.80      140.90      7.64 o 
  -2   1   7       56.82       53.39      4.42 o 
  -1   1   7      156.22      146.16      6.16 o 
   0   1   7       84.20       89.90      2.66 o 
   1   1   7      100.87       94.86      3.83 o 
   2   1   7     1913.21     2013.92     29.37 o 
   3   1   7      485.34      454.83     10.92 o 
   4   1   7      117.12      127.15      8.39 o 
   5   1   7       48.71       60.32      7.22 o 
   6   1   7       11.69       17.59      5.38 o 
  -6   2   7        7.74        2.81      4.69 o 
  -5   2   7       17.40       12.64      4.54 o 
  -4   2   7       28.09       35.47      5.77 o 
  -3   2   7       86.98       89.94      6.71 o 
  -2   2   7       35.97       45.79      4.34 o 
  -1   2   7      331.48      372.99     11.54 o 
   0   2   7      160.26      163.02      3.88 o 
   1   2   7       22.97       25.65      1.99 o 
   2   2   7       39.80       63.08     11.45 o 
   3   2   7       13.89       15.05      2.24 o 
   4   2   7      105.47       85.08      7.43 o 
   5   2   7       16.72        6.65      3.97 o 
   6   2   7       16.93       13.68      4.95 o 
  -6   3   7        1.15       -0.26      4.94 o 
  -5   3   7       21.90       20.91      5.67 o 
  -4   3   7       45.21       33.17      6.15 o 
  -3   3   7       56.63       57.29      6.45 o 
  -2   3   7      275.91      241.39      4.88 o 
  -1   3   7      468.02      449.80      7.71 o 
   0   3   7     2206.11     2269.88     30.42 o 
   1   3   7      211.29      231.11      5.70 o 
   2   3   7        5.87        5.71      1.35 o 
   3   3   7       91.35       89.71      4.28 o 
   4   3   7       82.89       89.25      5.05 o 
   5   3   7       99.56      108.78      9.35 o 
   6   3   7        2.26        5.67      4.11 o 
  -5   4   7       10.41        2.48      4.72 o 
  -4   4   7       15.62       10.53      4.37 o 
  -3   4   7       16.64       14.12      4.20 o 
  -2   4   7        0.90        1.07      0.76 o 
  -1   4   7       10.53       13.55      3.65 o 
   0   4   7      979.79     1081.44     16.57 o 
   1   4   7      759.28      733.69     12.65 o 
   2   4   7      120.42      124.54      4.55 o 
   3   4   7      137.98      141.64      5.32 o 
   4   4   7      117.55      105.92      5.38 o 
   5   4   7       32.04       31.09      6.25 o 
   6   4   7        2.85       -2.47      3.63 o 
  -5   5   7        1.04        1.66      4.20 o 
  -4   5   7        7.49        8.14      4.85 o 
  -3   5   7       40.81       46.36      7.03 o 
  -2   5   7        7.59       10.02      3.34 o 
  -1   5   7       77.21       81.99      3.44 o 
   0   5   7       30.86       30.31      2.86 o 
   1   5   7      317.13      346.05      7.87 o 
   2   5   7      317.46      342.82      8.12 o 
   3   5   7       18.69       17.34      4.26 o 
   4   5   7       56.94       52.40      6.73 o 
   5   5   7        8.85        3.27      3.80 o 
   6   5   7        1.67       -5.23      3.49 o 
  -5   6   7        0.02        4.58      5.70 o 
  -4   6   7        6.62        6.08      4.72 o 
  -3   6   7       40.42       40.95      7.32 o 
  -2   6   7       32.12       31.20      5.52 o 
  -1   6   7       64.12       57.98      4.40 o 
   0   6   7      108.55       90.01      4.04 o 
   1   6   7      117.22      123.66      4.68 o 
   2   6   7       42.04       35.70      2.82 o 
   3   6   7       14.50       18.37      2.33 o 
   4   6   7       23.32       17.42      4.92 o 
   5   6   7       31.77       14.66      5.39 o 
   6   6   7        3.24        0.37      4.46 o 
  -4   7   7        8.95       -0.48      4.30 o 
  -3   7   7       78.73       58.54      8.94 o 
  -2   7   7       48.97       40.08      6.69 o 
  -1   7   7       37.65       38.58      3.23 o 
   0   7   7       65.98       63.35      3.95 o 
   1   7   7       79.84       69.30      3.84 o 
   2   7   7       20.83       22.75      2.50 o 
   3   7   7        6.86       10.68      3.77 o 
   4   7   7       21.20       11.05      4.11 o 
   5   7   7       10.30       10.22      4.55 o 
   6   7   7       10.80       12.07      5.87 o 
  -4   8   7        0.12        1.68      5.60 o 
  -3   8   7       34.06       31.14      7.50 o 
  -2   8   7        0.68       -3.07      3.44 o 
  -1   8   7      287.76      326.06     16.39 o 
   0   8   7      200.72      206.13      7.21 o 
   1   8   7      218.03      259.31      7.88 o 
   2   8   7       14.80       24.38      6.82 o 
   3   8   7       58.40       53.99      6.92 o 
   4   8   7        4.13        2.67      3.24 o 
   5   8   7        2.83        0.39      4.14 o 
   6   8   7        1.45        1.45      4.79 o 
  -3   9   7       17.43       15.69      7.01 o 
  -2   9   7       64.98       38.42      7.37 o 
  -1   9   7        4.34        2.95      2.22 o 
   0   9   7      170.68      226.47      8.02 o 
   1   9   7      167.42      176.62      6.83 o 
   2   9   7       17.24       22.99      4.91 o 
   3   9   7        7.25       12.28      4.22 o 
   4   9   7       10.44        6.91      4.14 o 
   5   9   7        1.15        5.90      4.67 o 
  -3  10   7       10.12        6.13      6.24 o 
  -2  10   7       67.15       70.34     10.03 o 
  -1  10   7       14.46       14.36      5.32 o 
   0  10   7        7.99       10.76      2.93 o 
   1  10   7        4.97        3.99      3.90 o 
   2  10   7       26.02       37.97      6.21 o 
   3  10   7       38.69       57.51      7.72 o 
   4  10   7       14.76        6.73      4.36 o 
   5  10   7        8.34        3.69      4.84 o 
  -2  11   7        7.06       -0.44      4.26 o 
  -1  11   7        0.55       -0.03      4.11 o 
   0  11   7       18.39       23.19      4.03 o 
   1  11   7       25.68       27.35      5.91 o 
   2  11   7       14.38       23.08      5.62 o 
   3  11   7        3.83        2.62      3.77 o 
   4  11   7        5.08        2.83      4.38 o 
   0  12   7        3.91        3.48      3.06 o 
   1  12   7        7.15        8.61      4.84 o 
   2  12   7       13.69       34.99      6.99 o 
   3  12   7        6.68        9.79      5.11 o 
  -4  -9   8        0.53        6.15      5.61 o 
  -3  -9   8        2.62        0.82      4.97 o 
  -4  -8   8        0.51       -3.02      4.14 o 
  -3  -8   8       10.64       16.65      6.37 o 
  -2  -8   8       20.62       29.01      6.94 o 
  -5  -7   8        1.63        2.69      4.38 o 
  -4  -7   8        5.34        3.75      3.94 o 
  -3  -7   8       23.56       21.54      5.98 o 
  -2  -7   8       98.26      125.57     11.29 o 
  -5  -6   8        5.02        2.47      4.78 o 
  -4  -6   8       18.88       31.82      6.83 o 
  -3  -6   8       15.12       19.91      5.34 o 
  -2  -6   8      142.48      138.96     10.00 o 
  -1  -6   8       87.41       94.99      8.56 o 
  -6  -5   8        7.37        7.97      5.99 o 
  -5  -5   8        5.34        3.97      4.42 o 
  -4  -5   8        4.09        3.64      3.97 o 
  -3  -5   8       27.23       31.27      5.96 o 
  -2  -5   8       78.69       96.21      8.30 o 
  -1  -5   8      197.12      205.66     10.71 o 
  -6  -4   8        5.61        2.53      4.90 o 
  -5  -4   8       57.62       75.37     10.34 o 
  -4  -4   8       19.03       18.09      5.37 o 
  -3  -4   8       30.86       38.86      5.97 o 
  -2  -4   8      192.01      184.08      6.20 o 
  -1  -4   8        8.03        9.41      5.60 o 
   0  -4   8        8.83       10.63      2.77 o 
  -6  -3   8        0.47       -0.11      4.74 o 
  -5  -3   8       21.98       21.80      6.89 o 
  -4  -3   8      122.57      110.80     10.40 o 
  -3  -3   8       75.26       58.33      6.99 o 
  -2  -3   8       79.47       85.61      4.11 o 
  -1  -3   8       82.27       76.53      3.89 o 
   0  -3   8       39.54       31.65      2.94 o 
   1  -3   8       56.31       61.88      6.35 o 
  -6  -2   8        1.84        3.27      4.94 o 
  -5  -2   8       27.49       37.74      7.69 o 
  -4  -2   8      402.37      400.87     18.60 o 
  -3  -2   8       53.20       56.37      3.52 o 
  -2  -2   8      105.55      103.79      4.41 o 
  -1  -2   8      191.90      179.84      5.72 o 
   0  -2   8      134.36      146.27      5.03 o 
   1  -2   8      297.03      297.92     12.66 o 
  -6  -1   8       19.18       22.97      7.04 o 
  -5  -1   8       11.18        8.92      4.70 o 
  -4  -1   8        0.01        4.36      3.31 o 
  -3  -1   8        1.17        2.03      1.53 o 
  -2  -1   8       99.54       93.19      4.02 o 
  -1  -1   8     2570.46     2895.57     56.63 o 
   0  -1   8       97.60      102.86      5.09 o 
   1  -1   8     1082.81     1146.63     17.97 o 
   2  -1   8       65.97       70.31      6.44 o 
   4  -1   8        7.38       13.73      3.83 o 
  -6   0   8        2.25       -2.68      4.11 o 
  -5   0   8       25.68       35.91      7.36 o 
  -4   0   8        8.08       10.92      2.62 o 
  -3   0   8      136.36      127.23      6.74 o 
  -2   0   8      170.29      165.05      5.53 o 
  -1   0   8      546.35      618.19     11.81 o 
   0   0   8       86.01       84.04      3.63 o 
   1   0   8      352.44      366.83     12.42 o 
   2   0   8      203.70      205.04      8.09 o 
   3   0   8      153.99      165.59     15.14 o 
   4   0   8       31.07       32.85      5.29 o 
   5   0   8        3.59        3.60      3.21 o 
   6   0   8        0.95        1.66      3.57 o 
  -6   1   8        5.04        6.19      5.14 o 
  -5   1   8       37.82       52.60      8.25 o 
  -4   1   8      102.10       99.24      5.78 o 
  -3   1   8       57.66       73.27      5.88 o 
  -2   1   8       22.87       21.05      3.17 o 
  -1   1   8       64.45       74.37      4.58 o 
   0   1   8      139.59      143.06      6.35 o 
   1   1   8       81.63      113.19      4.25 o 
   2   1   8      380.55      440.00     15.69 o 
   3   1   8      147.61      143.95      5.88 o 
   4   1   8       31.99       40.96      5.62 o 
   5   1   8        1.63        1.17      2.93 o 
   6   1   8       18.04       14.03      5.06 o 
  -6   2   8        0.45       -2.56      4.67 o 
  -5   2   8       19.30       15.35      3.48 o 
  -4   2   8       81.57       90.68      7.86 o 
  -3   2   8       57.97       53.64      5.70 o 
  -2   2   8      333.96      317.56     11.65 o 
  -1   2   8      452.74      372.16     11.86 o 
   0   2   8      277.95      252.65      5.31 o 
   1   2   8      162.56      147.12      4.49 o 
   2   2   8      104.36      106.40      4.30 o 
   3   2   8      360.06      353.21      9.34 o 
   4   2   8      125.25      151.77      9.25 o 
   5   2   8       12.35       19.69      4.76 o 
   6   2   8       20.02       16.21      5.29 o 
  -5   3   8        6.31       14.71      5.00 o 
  -4   3   8       23.05       27.34      5.28 o 
  -3   3   8       67.71       66.05      6.83 o 
  -2   3   8       74.27       60.54      5.79 o 
  -1   3   8      216.62      262.76      4.94 o 
   0   3   8      150.56      172.64      7.15 o 
   1   3   8     1271.32     1274.31     19.29 o 
   2   3   8      200.15      199.80      6.03 o 
   3   3   8      122.84      144.09      5.61 o 
   4   3   8        1.39        3.40      2.49 o 
   5   3   8      112.45      101.34      9.10 o 
   6   3   8        1.02       -1.94      4.07 o 
  -5   4   8        9.20        6.78      4.85 o 
  -4   4   8        4.48        5.21      3.44 o 
  -3   4   8       41.66       32.73      5.61 o 
  -2   4   8        4.85        9.77      3.21 o 
  -1   4   8      594.92      716.73     11.92 o 
   0   4   8      262.50      276.29      7.29 o 
   1   4   8      145.84      177.58      5.25 o 
   2   4   8        4.52        4.86      1.39 o 
   3   4   8      249.74      231.25     13.99 o 
   4   4   8      120.97      152.70      6.46 o 
   5   4   8        4.88        1.12      3.75 o 
   6   4   8       15.32       17.30      5.90 o 
  -5   5   8        5.81        6.20      5.21 o 
  -4   5   8       13.79       15.11      5.30 o 
  -3   5   8       21.69       18.18      5.14 o 
  -2   5   8       12.92       13.13      3.99 o 
  -1   5   8       18.50       18.92      2.01 o 
   0   5   8      534.48      577.85     11.01 o 
   1   5   8      279.21      282.08      7.10 o 
   2   5   8       98.31       95.32      4.10 o 
   3   5   8       37.89       42.17      3.36 o 
   4   5   8      126.11      110.41      9.06 o 
   5   5   8        0.64        3.06      3.57 o 
   6   5   8        6.78        7.72      4.79 o 
  -5   6   8        3.46       -7.22      4.81 o 
  -4   6   8        8.32        1.21      4.31 o 
  -3   6   8        4.08       -3.05      3.05 o 
  -2   6   8       27.29       21.83      5.07 o 
  -1   6   8       13.62       17.33      3.19 o 
   0   6   8      339.93      290.29      7.61 o 
   1   6   8        7.03        6.51      1.56 o 
   2   6   8        8.73       10.76      1.82 o 
   3   6   8       95.08      102.58      5.68 o 
   4   6   8        5.39        0.99      3.08 o 
   5   6   8       32.07       28.03      6.44 o 
   6   6   8       14.26       15.29      6.14 o 
  -4   7   8        5.82        6.67      5.15 o 
  -3   7   8       11.18        8.81      4.57 o 
  -2   7   8       58.02       53.15      7.62 o 
  -1   7   8        4.04        6.49      1.88 o 
   0   7   8       23.25       25.24      2.86 o 
   1   7   8      141.08      138.82      5.37 o 
   2   7   8        1.72        3.09      2.24 o 
   3   7   8       32.89       42.04      6.02 o 
   4   7   8       51.87       37.93      6.51 o 
   5   7   8       15.97       12.82      4.82 o 
   6   7   8        1.14       -1.74      3.89 o 
  -4   8   8        4.54        3.17      5.62 o 
  -3   8   8        1.76       -0.55      3.57 o 
  -2   8   8       36.78       39.69      7.50 o 
  -1   8   8        8.61        7.47      4.20 o 
   0   8   8      168.39      171.58      8.34 o 
   1   8   8        4.82        4.08      1.66 o 
   2   8   8       17.27       19.73      2.54 o 
   3   8   8       10.67        8.84      3.83 o 
   4   8   8       11.43       16.56      5.27 o 
   5   8   8        5.68        0.09      4.06 o 
   6   8   8       14.82        6.83      4.96 o 
  -3   9   8        1.52        2.15      5.03 o 
  -2   9   8       46.71       43.54      7.87 o 
  -1   9   8       19.81       19.38      5.47 o 
   0   9   8      101.91      105.09      5.64 o 
   1   9   8       80.54       91.26      5.11 o 
   2   9   8       79.81       83.62      4.71 o 
   3   9   8       12.50        9.36      4.01 o 
   4   9   8       11.84        3.53      3.92 o 
   5   9   8        0.62        2.57      4.44 o 
  -2  10   8       36.41       27.45      7.03 o 
  -1  10   8       14.04        8.28      4.67 o 
   0  10   8       11.24       14.24      3.18 o 
   1  10   8        3.83        3.10      2.05 o 
   2  10   8       12.37        4.72      3.57 o 
   3  10   8        3.94        5.92      4.46 o 
   4  10   8       14.59       14.21      5.48 o 
   5  10   8        1.81        2.68      4.47 o 
  -2  11   8        9.41       21.31      6.93 o 
  -1  11   8       12.24       10.94      5.64 o 
   0  11   8       18.12       17.72      5.51 o 
   1  11   8       14.20       16.92      3.41 o 
   2  11   8       11.57       18.40      5.58 o 
   3  11   8       22.95       22.65      6.14 o 
   4  11   8        5.50        5.39      5.21 o 
   0  12   8        2.94        5.11      4.92 o 
   1  12   8        5.65        4.58      4.44 o 
   2  12   8        3.28        2.10      4.14 o 
   3  12   8        3.84        4.93      4.36 o 
  -3  -9   9        0.13       -3.18      5.08 o 
  -4  -8   9        5.00        5.16      5.17 o 
  -3  -8   9        3.00        5.90      5.44 o 
  -2  -8   9       11.02        6.05      4.91 o 
  -5  -7   9        0.24        0.46      4.76 o 
  -4  -7   9        7.69       11.03      5.91 o 
  -3  -7   9       25.29       18.64      5.85 o 
  -2  -7   9       40.29       50.73      8.23 o 
  -5  -6   9        0.45        4.96      4.89 o 
  -4  -6   9        8.27       -1.57      3.74 o 
  -3  -6   9       19.70       19.83      5.36 o 
  -2  -6   9      164.57      134.03     10.33 o 
  -1  -6   9       31.14       32.60      5.69 o 
  -5  -5   9        0.07        1.43      4.36 o 
  -4  -5   9        2.33       -0.82      3.47 o 
  -3  -5   9       23.11       15.97      4.84 o 
  -2  -5   9      101.18      105.40      8.38 o 
  -1  -5   9      146.16      146.74      9.47 o 
  -6  -4   9        3.64        2.82      5.30 o 
  -5  -4   9       11.10       21.22      6.68 o 
  -4  -4   9       26.41       20.59      5.99 o 
  -3  -4   9       23.52       24.40      5.08 o 
  -2  -4   9       35.28       33.55      5.53 o 
  -1  -4   9       17.98       19.74      2.82 o 
   0  -4   9       24.06       22.40      7.20 o 
  -6  -3   9       13.66       14.08      6.71 o 
  -5  -3   9       12.70       16.47      6.45 o 
  -4  -3   9       33.28       26.60      6.22 o 
  -3  -3   9       80.82       68.50      7.85 o 
  -2  -3   9       37.08       33.04      3.05 o 
  -1  -3   9      142.34      128.78      5.25 o 
   0  -3   9       88.65       85.83      4.33 o 
   1  -3   9       20.18       17.95      4.07 o 
  -6  -2   9        8.80       13.79      6.24 o 
  -5  -2   9        1.76        3.19      4.35 o 
  -4  -2   9       75.50       81.05      9.48 o 
  -3  -2   9      230.92      228.57     12.67 o 
  -2  -2   9        3.60        4.17      1.56 o 
  -1  -2   9      111.42      116.52      4.80 o 
   0  -2   9      646.63      666.07     13.30 o 
   1  -2   9       38.37       35.25      5.08 o 
   2  -2   9       65.37       59.33      6.82 o 
  -6  -1   9        1.01        2.80      5.04 o 
  -5  -1   9       23.15       19.71      6.24 o 
  -4  -1   9        6.69        4.57      3.90 o 
  -3  -1   9       86.26       83.92      8.53 o 
  -2  -1   9       40.25       37.68      3.97 o 
  -1  -1   9      209.26      227.62      6.59 o 
   0  -1   9       89.72       72.99      3.58 o 
   1  -1   9      277.64      262.10      6.48 o 
   2  -1   9       35.34       33.76      5.13 o 
  -6   0   9        2.24        2.26      4.47 o 
  -5   0   9       85.32       72.57     10.10 o 
  -4   0   9        1.39        2.82      2.17 o 
  -3   0   9       38.29       38.11      3.46 o 
  -2   0   9       77.49       81.34      4.00 o 
  -1   0   9      430.72      458.05     10.14 o 
   0   0   9      965.93     1054.69     17.56 o 
   1   0   9     1645.85     1655.66     32.14 o 
   2   0   9      172.21      180.06      8.40 o 
   3   0   9       40.96       34.15      3.41 o 
   5   0   9       13.60       18.48      4.77 o 
   6   0   9        1.32        3.24      3.89 o 
  -6   1   9        2.96        3.03      5.25 o 
  -5   1   9       11.23        4.48      4.34 o 
  -4   1   9       90.21       90.57      5.54 o 
  -3   1   9      232.09      238.07      7.98 o 
  -2   1   9      421.75      427.89     13.48 o 
  -1   1   9      345.48      320.01     10.83 o 
   0   1   9      238.09      289.17      6.97 o 
   1   1   9      395.88      483.25      9.96 o 
   2   1   9        2.57        3.00      1.18 o 
   3   1   9       62.03       58.60      4.15 o 
   4   1   9      190.56      195.03     10.47 o 
   5   1   9       65.52       68.37      7.64 o 
   6   1   9        7.80        3.97      4.29 o 
  -6   2   9        0.88       -0.52      5.05 o 
  -5   2   9        7.65        7.37      3.06 o 
  -4   2   9       74.21       91.87      7.94 o 
  -3   2   9       15.54        4.68      2.68 o 
  -2   2   9      374.52      375.77     13.00 o 
  -1   2   9      217.62      175.53      7.85 o 
   0   2   9        1.00        1.27      0.74 o 
   1   2   9       66.28       71.40      3.23 o 
   2   2   9       81.62      100.12      4.32 o 
   3   2   9       20.84       25.98      3.01 o 
   4   2   9      109.63      110.60      5.83 o 
   5   2   9       43.93       50.95      7.07 o 
   6   2   9        4.65        0.03      3.41 o 
  -5   3   9        2.86        5.56      4.17 o 
  -4   3   9       17.08       19.08      4.72 o 
  -3   3   9       46.61       47.21      6.02 o 
  -2   3   9       30.14       47.26      5.39 o 
  -1   3   9      167.81      206.67      9.07 o 
   0   3   9       41.68       60.45      2.60 o 
   1   3   9      184.26      180.11      5.26 o 
   2   3   9       64.53       72.41      3.67 o 
   3   3   9        2.10        3.39      1.32 o 
   4   3   9        8.52        4.36      1.95 o 
   5   3   9       65.59       73.49      8.36 o 
   6   3   9        0.70        2.07      3.87 o 
  -5   4   9        1.99        1.87      4.13 o 
  -4   4   9        0.69        2.27      3.67 o 
  -3   4   9        2.96        1.07      2.45 o 
  -2   4   9        7.73       11.77      3.26 o 
  -1   4   9      179.06      171.39      4.36 o 
   0   4   9      205.11      239.52      5.89 o 
   1   4   9      644.77      689.80     12.60 o 
   2   4   9      382.70      442.06      9.93 o 
   3   4   9       20.80       20.82      2.60 o 
   4   4   9       40.61       47.23      8.24 o 
   5   4   9        2.36        4.50      3.53 o 
   6   4   9        7.08        6.60      4.47 o 
  -5   5   9        0.08        0.03      4.12 o 
  -4   5   9       52.74       54.27      8.58 o 
  -3   5   9        6.09        2.30      3.25 o 
  -2   5   9       50.79       33.59      5.40 o 
  -1   5   9       12.42       13.83      1.83 o 
   0   5   9       63.65       64.43      3.28 o 
   1   5   9       33.61       30.43      3.47 o 
   2   5   9       15.59       18.17      3.21 o 
   3   5   9      105.11      105.23      4.89 o 
   4   5   9      319.83      317.15     12.76 o 
   5   5   9       97.86       86.28      9.28 o 
   6   5   9        2.10       -1.69      4.19 o 
  -4   6   9       24.00       31.99      7.20 o 
  -3   6   9        8.94        5.56      3.60 o 
  -2   6   9       18.73       19.59      4.84 o 
  -1   6   9       32.58       34.59      5.24 o 
   0   6   9       24.18       30.80      2.76 o 
   1   6   9       21.49       17.86      2.87 o 
   2   6   9       72.40       75.76      4.04 o 
   3   6   9       13.07       13.18      2.29 o 
   4   6   9        2.11        1.77      3.24 o 
   5   6   9       14.78       12.83      5.38 o 
   6   6   9        5.12        5.27      4.83 o 
  -4   7   9        0.86        0.17      4.32 o 
  -3   7   9       19.99       22.20      6.05 o 
  -2   7   9       11.35        8.46      4.25 o 
  -1   7   9       20.73       24.90      4.81 o 
   0   7   9       25.60       29.07      2.95 o 
   1   7   9       70.97       77.20      4.17 o 
   2   7   9       22.03       23.05      5.06 o 
   3   7   9       21.34       22.96      3.89 o 
   4   7   9       18.92       24.38      5.65 o 
   5   7   9        8.89       13.15      4.88 o 
   6   7   9        1.60        2.36      4.23 o 
  -4   8   9        1.04        3.47      5.24 o 
  -3   8   9        4.81        6.06      4.56 o 
  -2   8   9        0.23        4.10      4.06 o 
  -1   8   9       74.39       95.13      8.98 o 
   0   8   9       92.89      101.61      5.15 o 
   1   8   9       15.77        9.52      2.24 o 
   2   8   9      124.58      142.10      5.88 o 
   3   8   9       33.42       27.92      5.69 o 
   4   8   9       21.64       12.90      4.69 o 
   5   8   9        6.03        3.35      4.68 o 
   6   8   9        5.96        5.59      4.91 o 
  -3   9   9        0.37        0.82      5.05 o 
  -2   9   9        2.69        0.21      3.82 o 
  -1   9   9        9.38       14.12      4.76 o 
   0   9   9       13.89       18.45     10.17 o 
   1   9   9       62.22       64.03      4.61 o 
   2   9   9       70.54       75.73      9.54 o 
   3   9   9        0.04       -1.38      2.84 o 
   4   9   9        6.61        9.88      4.73 o 
   5   9   9        2.54        1.45      4.44 o 
  -2  10   9        4.42        6.84      5.35 o 
  -1  10   9        0.53        0.72      3.92 o 
   0  10   9       19.78       16.36      5.07 o 
   1  10   9       16.43       15.91      4.00 o 
   2  10   9       11.34        9.80      4.08 o 
   3  10   9       13.75       13.41      5.05 o 
   4  10   9        6.92       12.53      5.47 o 
   5  10   9        1.40        1.68      4.77 o 
  -1  11   9       13.93       13.11      5.31 o 
   0  11   9        1.11       -1.31      3.75 o 
   1  11   9        5.09        3.83      2.81 o 
   2  11   9        0.55        6.79      4.23 o 
   3  11   9        8.92       14.67      5.26 o 
   4  11   9        4.99       -6.18      4.12 o 
   0  12   9        0.81        0.80      4.34 o 
   1  12   9        2.33        0.52      4.02 o 
   2  12   9        8.10       10.88      5.35 o 
   3  12   9        1.06        3.29      4.86 o 
  -3  -9  10        5.74        8.19      6.12 o 
  -4  -8  10        0.72        2.89      4.91 o 
  -3  -8  10        5.42       11.29      5.99 o 
  -2  -8  10        1.90        4.41      5.30 o 
  -4  -7  10        1.26       -1.92      4.26 o 
  -3  -7  10        4.07        6.45      4.84 o 
  -2  -7  10       13.28       11.78      5.17 o 
  -5  -6  10        1.07        2.65      4.94 o 
  -4  -6  10        4.52        1.54      4.55 o 
  -3  -6  10        7.21        2.33      3.74 o 
  -2  -6  10       17.91       11.83      5.00 o 
  -1  -6  10      280.84      306.80     14.77 o 
  -5  -5  10        3.17        3.95      4.71 o 
  -4  -5  10        6.40       10.05      4.98 o 
  -3  -5  10       54.44       59.81      8.01 o 
  -2  -5  10       23.43       28.55      5.60 o 
  -1  -5  10      369.58      382.67     16.14 o 
  -5  -4  10        0.14       -1.74      4.09 o 
  -4  -4  10       20.36       24.04      6.37 o 
  -3  -4  10       42.37       39.97      6.90 o 
  -2  -4  10       64.32       64.56      7.24 o 
  -1  -4  10       83.43      100.03      5.17 o 
   0  -4  10       35.72       41.66      3.91 o 
  -5  -3  10       10.87        3.68      4.58 o 
  -4  -3  10        9.61       10.82      5.03 o 
  -3  -3  10       44.23       46.75      7.07 o 
  -2  -3  10       47.69       51.38      3.84 o 
  -1  -3  10       28.55       29.44      3.13 o 
   0  -3  10       63.16       56.11      3.99 o 
   1  -3  10      134.34      126.15      9.06 o 
  -6  -2  10        0.12        1.84      5.00 o 
  -5  -2  10       21.90       16.62      5.97 o 
  -4  -2  10       11.71       12.09      4.82 o 
  -3  -2  10        4.36        4.90      3.02 o 
  -2  -2  10       62.81       64.71      3.98 o 
  -1  -2  10       47.08       57.40      3.79 o 
   0  -2  10       50.16       52.66      3.57 o 
   1  -2  10       46.46       47.54      3.16 o 
   2  -2  10       61.52       56.54      6.91 o 
  -6  -1  10        3.36        7.03      5.59 o 
  -5  -1  10        3.69        0.74      3.83 o 
  -4  -1  10       63.22       60.64      8.73 o 
  -3  -1  10       60.36       68.87      4.27 o 
  -2  -1  10      154.14      146.98      5.57 o 
  -1  -1  10       90.53       88.75      4.22 o 
   0  -1  10      108.72      103.93      7.77 o 
   1  -1  10       14.90       14.59      1.88 o 
   2  -1  10       10.30       11.85      3.45 o 
  -6   0  10        1.29        3.71      5.43 o 
  -5   0  10       23.16       23.31      6.70 o 
  -4   0  10       85.67       88.46      9.90 o 
  -3   0  10       32.69       27.37      4.79 o 
  -2   0  10        7.26        7.22      1.78 o 
  -1   0  10      228.08      199.79      6.35 o 
   0   0  10      702.58      764.47     15.25 o 
   1   0  10       33.52       35.99      6.02 o 
   2   0  10      120.28      135.77      5.45 o 
   3   0  10       80.68       70.42      4.66 o 
   4   0  10        6.60       11.34      3.44 o 
   5   0  10        9.15        5.03      3.30 o 
   6   0  10        1.00        3.75      3.95 o 
  -5   1  10        4.69        1.02      4.27 o 
  -4   1  10       34.05       33.69      3.93 o 
  -3   1  10      108.58       93.81     10.49 o 
  -2   1  10      100.71      105.58      4.88 o 
  -1   1  10      371.70      350.46      8.84 o 
   0   1  10      488.88      459.62      9.84 o 
   1   1  10       50.43       70.08      3.48 o 
   2   1  10      105.68      104.32      6.36 o 
   3   1  10       51.66       56.60      4.30 o 
   4   1  10       20.62       14.28      3.67 o 
   5   1  10       17.59       16.73      4.72 o 
   6   1  10        2.51        3.42      3.83 o 
  -5   2  10        9.24       12.39      5.50 o 
  -4   2  10       48.17       50.25      6.29 o 
  -3   2  10       53.81       57.61      5.94 o 
  -2   2  10      187.57      205.41      9.45 o 
  -1   2  10      548.95      509.52     15.31 o 
   0   2  10      148.16      155.76      4.22 o 
   1   2  10       52.47       52.75      3.88 o 
   2   2  10       38.81       40.37      3.15 o 
   3   2  10       35.05       33.07      3.41 o 
   4   2  10       33.49       25.05      6.89 o 
   5   2  10       12.35       17.20      5.03 o 
   6   2  10       11.18       17.93      5.50 o 
  -5   3  10        8.46       12.07      4.80 o 
  -4   3  10        6.19        3.38      3.09 o 
  -3   3  10       38.06       43.98      5.85 o 
  -2   3  10       16.33       16.34      3.54 o 
  -1   3  10       45.56       50.67      4.88 o 
   0   3  10       86.28       86.16      3.10 o 
   1   3  10       60.70       67.05      3.25 o 
   2   3  10       56.08       50.17      3.44 o 
   3   3  10       51.67       54.29      4.30 o 
   4   3  10       78.16      115.10      7.75 o 
   5   3  10       22.33       37.24      6.72 o 
   6   3  10        6.07        9.40      4.57 o 
  -5   4  10        2.93        5.95      4.70 o 
  -4   4  10       18.10       20.97      5.17 o 
  -3   4  10       37.04       39.02      5.96 o 
  -2   4  10       66.37       53.78      6.13 o 
  -1   4  10       93.58       62.31      5.59 o 
   0   4  10       38.02       45.87      4.93 o 
   1   4  10       22.77       32.16      4.01 o 
   2   4  10      119.47      126.88      5.03 o 
   3   4  10      115.24      106.60      5.08 o 
   4   4  10      138.79      136.92      6.38 o 
   5   4  10        6.10        8.45      4.37 o 
   6   4  10        7.61        0.75      3.87 o 
  -5   5  10        1.71       -1.74      4.57 o 
  -4   5  10       11.97       13.69      5.09 o 
  -3   5  10        2.39        4.53      3.57 o 
  -2   5  10       29.19       18.68      4.23 o 
  -1   5  10       15.94       10.36      2.92 o 
   0   5  10       54.29       49.00      3.00 o 
   1   5  10      329.37      353.10      8.48 o 
   2   5  10       38.96       32.40      2.94 o 
   3   5  10      121.42      128.31      5.85 o 
   4   5  10       19.84       19.56      3.09 o 
   5   5  10       13.39       12.52      4.56 o 
   6   5  10        8.20        9.64      5.21 o 
  -4   6  10        1.41       -0.10      4.13 o 
  -3   6  10       11.47        3.70      3.94 o 
  -2   6  10        4.58        3.53      3.33 o 
  -1   6  10       25.14       18.90      3.97 o 
   0   6  10       30.35       37.89      6.34 o 
   1   6  10       43.05       50.33      3.50 o 
   2   6  10        6.55        9.92      1.98 o 
   3   6  10       63.32       64.65      4.35 o 
   4   6  10       61.87       67.06      7.92 o 
   5   6  10       16.16       16.53      5.36 o 
   6   6  10       14.02        8.19      5.56 o 
  -4   7  10        7.35        6.54      4.89 o 
  -3   7  10       29.75       27.63      6.45 o 
  -2   7  10       13.83       19.93      5.29 o 
  -1   7  10       15.86       12.09      3.80 o 
   0   7  10       26.46       27.66      2.93 o 
   1   7  10       54.65       40.94      3.42 o 
   2   7  10        7.51       10.95      3.14 o 
   3   7  10       60.51       58.68      5.42 o 
   4   7  10       53.60       49.08      7.37 o 
   5   7  10        4.04        2.83      4.02 o 
   6   7  10        3.79        3.52      4.89 o 
  -3   8  10        1.65        3.65      4.41 o 
  -2   8  10       10.56        9.96      4.56 o 
  -1   8  10        2.42        1.60      3.31 o 
   0   8  10       13.47       12.55      4.21 o 
   1   8  10       24.94       22.20      2.88 o 
   2   8  10        1.43        0.90      1.49 o 
   3   8  10       49.38       56.26      7.15 o 
   4   8  10        0.26        2.93      3.86 o 
   5   8  10        0.87       -0.70      3.43 o 
  -3   9  10        1.10        0.17      4.19 o 
  -2   9  10        8.03       11.88      4.94 o 
  -1   9  10       29.55       19.11      5.31 o 
   0   9  10       31.00       30.86      5.71 o 
   1   9  10       58.84       62.01      4.61 o 
   2   9  10       15.41       17.40      2.87 o 
   3   9  10       27.23       54.29      7.59 o 
   4   9  10        6.63        6.23      4.70 o 
   5   9  10        3.90        0.15      4.61 o 
  -2  10  10        4.55        6.97      4.98 o 
  -1  10  10        8.50        4.48      4.15 o 
   0  10  10        6.17        2.19      3.56 o 
   1  10  10        6.88        5.79      2.75 o 
   2  10  10       11.28       10.21      4.32 o 
   3  10  10       39.64       46.01      7.53 o 
   4  10  10        0.08        2.84      4.42 o 
   5  10  10        0.81       -3.32      4.30 o 
  -1  11  10        6.86        1.48      4.44 o 
   0  11  10        4.59        8.37      4.53 o 
   1  11  10        3.67        7.66      2.96 o 
   2  11  10        2.51        5.56      4.57 o 
   3  11  10        1.25        3.56      4.31 o 
   4  11  10        1.55        1.39      4.57 o 
   0  12  10        1.99        0.71      4.29 o 
   2  12  10        3.56        0.30      4.49 o 
   3  12  10        0.13        1.27      4.56 o 
  -3  -8  11        0.93        7.56      5.68 o 
  -2  -8  11        3.53        2.07      4.61 o 
  -4  -7  11        0.56       -1.10      5.06 o 
  -3  -7  11        7.66        6.93      5.19 o 
  -2  -7  11        4.71       10.82      5.76 o 
  -5  -6  11        0.80       -0.68      4.43 o 
  -4  -6  11       11.61       13.42      5.60 o 
  -3  -6  11       14.37        4.95      4.23 o 
  -2  -6  11        5.98        4.67      4.12 o 
  -1  -6  11       41.39       45.48      7.27 o 
  -5  -5  11        0.11       -1.44      4.65 o 
  -4  -5  11        3.02        3.00      4.43 o 
  -3  -5  11        1.52        0.50      3.49 o 
  -2  -5  11       73.85       70.67      8.31 o 
  -1  -5  11        3.00        6.23      2.49 o 
  -5  -4  11        2.75        3.05      4.47 o 
  -4  -4  11       12.81        9.18      4.64 o 
  -3  -4  11        6.24       10.27      4.57 o 
  -2  -4  11       90.72       84.91      8.17 o 
  -1  -4  11       49.13       52.81      4.38 o 
   0  -4  11       23.71       23.23      3.31 o 
  -5  -3  11        0.32        3.91      5.14 o 
  -4  -3  11        2.71        5.07      4.33 o 
  -3  -3  11       41.31       49.87      7.64 o 
  -2  -3  11      235.80      249.98     11.33 o 
  -1  -3  11       62.56       67.38      4.48 o 
   0  -3  11        2.28        4.14      3.02 o 
   1  -3  11      115.77      118.20      9.05 o 
  -5  -2  11       13.28       23.18      6.83 o 
  -4  -2  11       42.22       46.39      8.30 o 
  -3  -2  11       23.44       11.25      4.34 o 
  -2  -2  11       56.05       51.71      7.80 o 
  -1  -2  11       97.03      103.30      5.95 o 
   0  -2  11        8.64        7.99      1.89 o 
   1  -2  11       93.38       97.11      9.37 o 
  -5  -1  11        0.36        0.44      3.97 o 
  -4  -1  11        3.22        6.84      4.55 o 
  -3  -1  11       26.70       32.63      3.41 o 
  -2  -1  11       41.51       39.10      4.00 o 
  -1  -1  11       75.35       78.42      8.56 o 
   0  -1  11       18.71       21.71      2.55 o 
   1  -1  11       12.23       10.32      1.81 o 
   2  -1  11       42.99       44.76      6.41 o 
   3  -1  11       11.70       13.39      4.06 o 
  -5   0  11        1.06        1.10      4.38 o 
  -4   0  11       36.75       37.48      7.47 o 
  -3   0  11       45.42       54.23      4.30 o 
  -2   0  11       37.61       37.81      3.45 o 
  -1   0  11        0.26        1.34      1.32 o 
   0   0  11      315.68      328.88      8.44 o 
   1   0  11        4.80        3.87      1.29 o 
   2   0  11       70.13       48.26      5.83 o 
   3   0  11       13.84       14.87      2.66 o 
   4   0  11        8.20        1.44      2.62 o 
   5   0  11       23.52       21.32      5.31 o 
   6   0  11        0.28       -1.92      3.59 o 
  -5   1  11       14.53       14.33      6.37 o 
  -4   1  11       53.99       64.54      5.25 o 
  -3   1  11       66.14       67.93      4.71 o 
  -2   1  11       97.42      105.44     12.34 o 
  -1   1  11        8.66       12.01      2.06 o 
   0   1  11        8.10        7.28      1.63 o 
   1   1  11       23.55       30.84      1.93 o 
   2   1  11       19.65       17.51      2.38 o 
   3   1  11       72.20       83.50      5.12 o 
   4   1  11      105.62       92.88     12.76 o 
   5   1  11       16.01       19.37      5.28 o 
   6   1  11        0.05        1.67      3.65 o 
  -5   2  11       10.43        4.73      4.50 o 
  -4   2  11       43.11       40.92      4.59 o 
  -3   2  11       50.27       49.06      5.72 o 
  -2   2  11       21.65       31.52      4.33 o 
  -1   2  11      297.37      347.87     12.46 o 
   0   2  11      186.30      177.84      8.49 o 
   1   2  11      288.72      285.27      9.48 o 
   2   2  11       41.92       32.37      3.01 o 
   3   2  11       18.98       18.24      2.80 o 
   4   2  11       36.56       36.50      4.09 o 
   5   2  11        6.30        6.80      3.79 o 
   6   2  11        3.53        1.19      3.68 o 
  -5   3  11       15.97       18.54      4.27 o 
  -4   3  11        5.33        2.18      3.08 o 
  -3   3  11       63.69       60.21      6.63 o 
  -2   3  11       47.02       54.26      5.70 o 
  -1   3  11      263.52      252.99     10.68 o 
   0   3  11        6.54        8.89      1.84 o 
   1   3  11      149.72      144.16      5.11 o 
   2   3  11      120.24      122.02      5.07 o 
   3   3  11        9.17       10.97      3.20 o 
   4   3  11        0.05        1.34      1.80 o 
   5   3  11       39.74       48.85      7.11 o 
   6   3  11        8.70        9.20      4.79 o 
  -5   4  11        2.18        2.65      4.01 o 
  -4   4  11        7.86        8.00      3.98 o 
  -3   4  11       80.23       55.12      6.95 o 
  -2   4  11      112.43      105.13      7.52 o 
  -1   4  11      185.32      151.75      8.50 o 
   0   4  11        2.03        0.78      1.08 o 
   1   4  11        5.58        4.54      1.38 o 
   2   4  11      135.68      153.07      5.72 o 
   3   4  11        2.29        2.69      1.49 o 
   4   4  11       21.83       18.52      3.02 o 
   5   4  11        0.02        2.35      3.62 o 
   6   4  11        9.42        9.22      5.23 o 
  -5   5  11        6.32       10.06      5.39 o 
  -4   5  11       24.19       18.51      5.50 o 
  -3   5  11        9.65        2.55      3.15 o 
  -2   5  11        8.05        2.42      2.45 o 
  -1   5  11        7.26        7.79      2.74 o 
   0   5  11       13.73        8.19      2.75 o 
   1   5  11       69.54       62.31      5.86 o 
   2   5  11       32.69       48.24      4.18 o 
   3   5  11       25.71       29.15      7.90 o 
   4   5  11       54.41       60.85      4.85 o 
   5   5  11       14.12       27.41      6.24 o 
   6   5  11        4.23        5.45      5.09 o 
  -4   6  11       20.72       18.25      6.21 o 
  -3   6  11       28.91       24.60      5.75 o 
  -2   6  11        7.22        4.54      3.28 o 
  -1   6  11        1.67        0.11      1.75 o 
   0   6  11       27.03       25.99      4.23 o 
   1   6  11       48.65       52.95      3.64 o 
   2   6  11       17.03       14.03      2.95 o 
   3   6  11        4.03        3.94      3.14 o 
   4   6  11       51.83       49.11      7.05 o 
   5   6  11       34.95       25.90      6.22 o 
   6   6  11        1.37        2.33      4.66 o 
  -4   7  11       16.95        8.60      4.89 o 
  -3   7  11        0.05       -4.87      3.25 o 
  -2   7  11       47.22       55.02      7.76 o 
  -1   7  11        7.65       10.28      4.14 o 
   0   7  11       23.26       25.15      4.61 o 
   1   7  11       37.79       33.51      3.25 o 
   2   7  11       10.44       19.77      3.96 o 
   3   7  11       32.24       42.33      3.87 o 
   4   7  11       53.56       69.13      8.47 o 
   5   7  11       13.12        7.31      4.85 o 
   6   7  11        1.07        3.65      5.16 o 
  -3   8  11        1.20        2.31      4.12 o 
  -2   8  11       15.06       20.80      5.93 o 
  -1   8  11       16.80       12.77      4.40 o 
   0   8  11       24.28       20.26      4.70 o 
   1   8  11        3.93        2.71      1.69 o 
   2   8  11       11.60       15.43      2.77 o 
   3   8  11       25.61       27.99      5.64 o 
   4   8  11       10.63       15.84      5.51 o 
   5   8  11        3.57        4.55      4.36 o 
  -3   9  11        3.79        0.97      4.56 o 
  -2   9  11        8.72       11.88      5.83 o 
  -1   9  11        8.59        7.73      4.38 o 
   0   9  11       13.38       14.69      4.60 o 
   1   9  11        8.35        8.91      2.50 o 
   2   9  11       14.51       13.31      2.63 o 
   3   9  11       40.68       36.96      6.43 o 
   4   9  11       13.85       19.58      6.05 o 
   5   9  11        0.14        1.08      4.66 o 
  -2  10  11        0.68       -5.19      3.75 o 
  -1  10  11        2.64        4.73      4.56 o 
   0  10  11       20.39       18.47      5.06 o 
   1  10  11        9.20       13.36      3.28 o 
   2  10  11       13.31       17.60      5.29 o 
   3  10  11        5.54        9.22      5.14 o 
  -1  11  11       11.35       15.47      5.95 o 
   0  11  11        8.81        0.90      3.85 o 
   1  11  11        5.84        5.24      3.99 o 
   2  11  11       10.67       15.50      5.40 o 
   3  11  11        1.34       -3.88      3.49 o 
   4  11  11        0.68       -0.61      4.66 o 
   0  12  11        1.98       -2.91      3.68 o 
   2  12  11        9.54       11.55      5.32 o 
  -3  -8  12        0.89        0.70      5.38 o 
  -2  -8  12        0.20       -3.13      5.06 o 
  -4  -7  12        2.41       -1.73      4.39 o 
  -3  -7  12        8.37        4.97      5.36 o 
  -2  -7  12        1.21       -0.20      4.72 o 
  -4  -6  12        5.87       18.90      6.90 o 
  -3  -6  12        1.76        2.72      4.59 o 
  -2  -6  12        1.51        1.39      3.85 o 
  -1  -6  12       48.49       55.01      8.20 o 
  -5  -5  12        1.16       -1.96      5.27 o 
  -4  -5  12       17.17       13.23      6.10 o 
  -3  -5  12        2.78        5.24      4.39 o 
  -2  -5  12       25.91       29.39      6.11 o 
  -1  -5  12       20.61       18.96      4.55 o 
   0  -5  12       83.81       86.20      7.96 o 
  -5  -4  12        2.88       -1.59      4.17 o 
  -4  -4  12       17.39       13.97      5.40 o 
  -3  -4  12       24.23       20.96      5.63 o 
  -2  -4  12       24.50       23.56      5.59 o 
  -1  -4  12       25.92       24.16      3.48 o 
   0  -4  12       93.84      101.47      5.95 o 
  -5  -3  12       10.70       17.26      6.89 o 
  -4  -3  12        1.52        2.37      4.54 o 
  -3  -3  12       76.82       60.05      8.36 o 
  -2  -3  12       32.87       31.23      3.57 o 
  -1  -3  12       81.16       76.88     16.06 o 
   0  -3  12      171.32      176.61     14.87 o 
   1  -3  12      115.83      102.24      9.16 o 
  -5  -2  12        0.11        3.57      4.45 o 
  -4  -2  12       11.34        9.82      5.27 o 
  -3  -2  12       52.21       68.95      8.56 o 
  -2  -2  12       64.17       61.95      4.54 o 
  -1  -2  12       76.05       84.31      4.80 o 
   0  -2  12       75.67       80.68      4.80 o 
   1  -2  12       24.17       18.47      4.64 o 
   2  -2  12        3.12        3.96      3.21 o 
  -5  -1  12        3.66        1.21      4.50 o 
  -4  -1  12        0.52        0.91      4.00 o 
  -3  -1  12       41.07       34.32      3.86 o 
  -2  -1  12      103.08      109.66      5.31 o 
  -1  -1  12       40.56       43.03      3.69 o 
   0  -1  12       94.57      104.93      4.83 o 
   1  -1  12      120.35      124.02      8.67 o 
   2  -1  12       81.52       87.12      8.49 o 
  -5   0  12        4.59        3.55      4.97 o 
  -4   0  12       20.87       12.20      5.41 o 
  -3   0  12       40.66       38.21      5.17 o 
  -2   0  12       23.61       21.99      4.16 o 
  -1   0  12       59.84       71.66      4.26 o 
   0   0  12      124.75      128.59      5.27 o 
   2   0  12       28.11       35.14      5.41 o 
   3   0  12       53.80       58.34      7.66 o 
   4   0  12       36.16       31.77      5.66 o 
   5   0  12        3.57       -1.84      3.29 o 
  -5   1  12        2.79        5.37      4.91 o 
  -4   1  12       13.19       15.03      3.39 o 
  -3   1  12      182.19      177.82      7.32 o 
  -2   1  12      134.32      134.95      7.28 o 
  -1   1  12      126.42      116.88      6.39 o 
   0   1  12       35.42       28.76      2.93 o 
   1   1  12       25.44       34.40      3.50 o 
   2   1  12        5.96        6.69      1.71 o 
   3   1  12       28.71       37.87      3.83 o 
   4   1  12        9.67        6.21      2.57 o 
   5   1  12        5.97        5.29      4.04 o 
   6   1  12       14.23        9.35      4.81 o 
  -5   2  12        2.21        0.32      4.46 o 
  -4   2  12       11.07        3.48      2.66 o 
  -3   2  12       83.23       87.50      7.37 o 
  -2   2  12       61.52       48.37      5.27 o 
  -1   2  12       21.38       28.39      4.17 o 
   0   2  12      111.88      109.01      6.90 o 
   1   2  12       23.76       26.00      1.90 o 
   2   2  12        6.56        7.23      1.72 o 
   3   2  12        0.04        1.02      2.08 o 
   4   2  12       24.78       24.42      3.63 o 
   5   2  12       15.08       16.79      4.72 o 
   6   2  12        2.55        2.21      4.14 o 
  -5   3  12       17.69       18.83      4.23 o 
  -4   3  12       41.73       35.93      6.01 o 
  -3   3  12       60.15       67.99      6.92 o 
  -2   3  12      154.47      143.07      8.62 o 
  -1   3  12       93.02       73.00      6.20 o 
   0   3  12       97.13       94.86      3.48 o 
   1   3  12        0.92        0.70      1.52 o 
   2   3  12        2.22        2.66      1.34 o 
   3   3  12       13.12       14.94      2.61 o 
   4   3  12        5.29        1.24      1.94 o 
   5   3  12        8.82       10.55      4.27 o 
   6   3  12        0.12       -0.17      3.69 o 
  -5   4  12       15.70       22.61      6.46 o 
  -4   4  12        0.11        0.25      3.51 o 
  -3   4  12       25.62       28.34      5.46 o 
  -2   4  12       70.15       84.68      7.56 o 
  -1   4  12       14.34        7.67      2.83 o 
   0   4  12       84.10       62.61      5.75 o 
   1   4  12       49.93       42.13      3.07 o 
   2   4  12      104.41      122.77     13.45 o 
   3   4  12       56.06       56.95      4.28 o 
   4   4  12       26.87       26.32      3.59 o 
   5   4  12        9.68        4.00      5.06 o 
   6   4  12       11.10        5.03      4.56 o 
  -4   5  12       12.14       11.21      4.74 o 
  -3   5  12       40.70       46.89      7.06 o 
  -2   5  12       97.74      113.65      8.36 o 
  -1   5  12        2.73       -0.93      1.88 o 
   0   5  12       90.43       91.55      6.52 o 
   1   5  12       11.95       12.94      2.59 o 
   2   5  12        1.22        2.38      1.38 o 
   3   5  12       62.78       57.86      9.11 o 
   4   5  12       19.83       25.67     12.67 o 
   5   5  12        5.35        8.26      4.41 o 
   6   5  12        2.16        3.20      4.70 o 
  -4   6  12        1.99        3.31      4.29 o 
  -3   6  12       16.13       18.37      5.39 o 
  -2   6  12        0.99        1.83      3.25 o 
  -1   6  12       41.00       41.55      6.05 o 
   0   6  12        5.70        5.52      2.61 o 
   1   6  12        3.20        1.99      1.85 o 
   2   6  12       29.41       26.37      3.10 o 
   3   6  12       23.88       29.72      3.48 o 
   4   6  12       37.99       35.83      4.10 o 
   5   6  12        8.46       14.22      5.48 o 
   6   6  12        5.31        0.67      4.82 o 
  -4   7  12       14.66        6.92      4.79 o 
  -3   7  12       43.04       36.48      7.36 o 
  -2   7  12       19.39       18.82      5.43 o 
  -1   7  12        1.03        0.43      2.66 o 
   0   7  12       41.71       29.82      5.04 o 
   1   7  12       40.53       44.79      3.77 o 
   2   7  12       31.17       37.77      4.68 o 
   3   7  12       16.60       14.08      2.67 o 
   4   7  12        2.23       -1.87      3.32 o 
   5   7  12        2.30        5.54      4.47 o 
  -3   8  12       11.52       10.99      5.06 o 
  -2   8  12        1.48        0.16      4.03 o 
  -1   8  12        6.61        3.89      3.47 o 
   0   8  12       22.17       18.25      4.80 o 
   1   8  12        8.22        9.44      2.27 o 
   2   8  12       16.48       22.10      3.60 o 
   3   8  12       17.69       17.84      4.66 o 
   4   8  12       34.27       25.57      6.23 o 
   5   8  12        2.23        2.23      4.94 o 
  -3   9  12        4.68       10.34      5.51 o 
  -2   9  12        2.13        9.16      5.09 o 
  -1   9  12        2.27        0.03      3.13 o 
   0   9  12        7.34        6.66      3.71 o 
   1   9  12        4.33        3.44      3.27 o 
   2   9  12       53.17       55.37      4.74 o 
   3   9  12       12.51       18.74      5.13 o 
   4   9  12       14.34        6.28      4.94 o 
   5   9  12        0.15        1.22      4.35 o 
  -2  10  12        4.50       -1.59      4.34 o 
  -1  10  12        6.43        7.02      4.62 o 
   0  10  12        4.25        0.78      3.63 o 
   1  10  12        3.06        4.07      3.45 o 
   2  10  12        5.83        2.91      2.54 o 
   3  10  12       55.16       46.17      7.50 o 
   4  10  12        3.50        2.42      4.88 o 
  -1  11  12       12.28        5.77      5.24 o 
   0  11  12        7.33        7.05      4.93 o 
   1  11  12        6.11        2.86      3.68 o 
   2  11  12        6.28        7.89      5.25 o 
   3  11  12        0.56        2.21      4.71 o 
   1  12  12        1.15        6.45      4.45 o 
  -2  -8  13        8.64       10.18      6.76 o 
  -3  -7  13        1.89       -3.45      4.81 o 
  -2  -7  13       21.60       23.06      7.29 o 
  -4  -6  13        6.59        3.91      4.95 o 
  -3  -6  13        0.65        7.25      5.19 o 
  -2  -6  13        6.85        1.50      4.45 o 
  -1  -6  13        4.86        1.30      4.69 o 
  -4  -5  13        3.56       -0.17      4.64 o 
  -3  -5  13        0.86        3.64      4.58 o 
  -2  -5  13        2.44        3.14      3.90 o 
  -1  -5  13        9.12       15.61      3.63 o 
   0  -5  13       15.36       15.66      4.58 o 
  -5  -4  13        9.34       12.31      6.93 o 
  -4  -4  13        0.03        1.79      4.82 o 
  -3  -4  13        7.31        3.32      4.25 o 
  -2  -4  13       24.24       19.08      5.32 o 
  -1  -4  13       21.99       22.12      6.34 o 
   0  -4  13       93.04       97.05      6.18 o 
   1  -4  13       92.99       74.91      9.05 o 
  -5  -3  13        8.60        8.87      5.91 o 
  -4  -3  13        5.51        1.90      4.26 o 
  -3  -3  13        5.82        2.56      4.57 o 
  -2  -3  13       10.42       10.18      4.04 o 
  -1  -3  13       51.08       56.79      4.61 o 
   0  -3  13       20.57       25.06      6.60 o 
   1  -3  13       49.93       47.59      7.31 o 
  -5  -2  13        1.38       -3.25      4.56 o 
  -4  -2  13       22.37       13.02      5.77 o 
  -3  -2  13        9.49        3.85      4.17 o 
  -2  -2  13       19.58       22.77      3.21 o 
  -1  -2  13        0.44       -0.95      2.07 o 
   0  -2  13       53.55       52.32      4.19 o 
   1  -2  13       69.37       62.99      7.44 o 
   2  -2  13       34.78       21.87      5.64 o 
  -5  -1  13        0.43        2.01      4.86 o 
  -4  -1  13        9.15        5.83      4.88 o 
  -3  -1  13       25.86       31.06      6.46 o 
  -2  -1  13       52.13       53.08      4.49 o 
  -1  -1  13      248.52      258.67     17.96 o 
   0  -1  13      113.12      123.71     15.21 o 
   1  -1  13      169.17      169.87     10.46 o 
   2  -1  13        2.58        2.48      2.60 o 
   3  -1  13        3.29        4.55      3.71 o 
  -5   0  13        3.54       -0.30      4.48 o 
  -4   0  13        6.05        5.41      5.23 o 
  -3   0  13      126.66      115.80      8.82 o 
  -2   0  13       14.47       11.85      2.46 o 
  -1   0  13       69.65       76.89      4.78 o 
   0   0  13       47.41       52.41      3.91 o 
   1   0  13       21.88       19.88      4.40 o 
   2   0  13       64.66       62.25      6.94 o 
   3   0  13       63.66       58.64      8.09 o 
  -5   1  13        4.83        1.34      4.73 o 
  -4   1  13       63.12       55.51      5.21 o 
  -3   1  13        0.94       -1.26      1.93 o 
  -2   1  13       29.03       30.58      3.57 o 
  -1   1  13      105.64      110.93      5.29 o 
   0   1  13       34.62       36.20      3.35 o 
   1   1  13       19.52       15.77      3.64 o 
   2   1  13      241.31      242.56     10.02 o 
   3   1  13       37.92       36.24      6.13 o 
   4   1  13       20.65       20.55      3.64 o 
   5   1  13        5.23        9.38      4.26 o 
  -5   2  13        1.19       -2.67      4.77 o 
  -4   2  13       30.16       32.23      4.32 o 
  -3   2  13       61.10       52.89      4.82 o 
  -2   2  13      161.21      169.60      9.28 o 
  -1   2  13      105.26      111.31      7.40 o 
   0   2  13      294.50      298.01      8.45 o 
   1   2  13       56.43       62.68      3.91 o 
   2   2  13       55.91       51.84      3.81 o 
   3   2  13        7.42        8.24      2.33 o 
   4   2  13        9.02       12.81      3.14 o 
   5   2  13       14.60       12.78      4.76 o 
   6   2  13        3.64        5.08      4.37 o 
  -5   3  13       10.25        4.91      5.37 o 
  -4   3  13        7.08        4.51      3.71 o 
  -3   3  13        1.98        3.96      3.02 o 
  -2   3  13       85.28       87.56      7.40 o 
  -1   3  13       66.42       69.83      6.39 o 
   0   3  13       17.16       16.02      3.40 o 
   1   3  13      121.84      120.80      4.72 o 
   2   3  13        0.88        0.76      1.32 o 
   3   3  13       15.57       12.84      7.70 o 
   4   3  13       13.18        6.53      2.65 o 
   5   3  13        0.21        1.27      2.37 o 
   6   3  13        5.99       13.88      5.75 o 
  -4   4  13        5.50        9.32      4.10 o 
  -3   4  13        1.58        1.22      2.72 o 
  -2   4  13        8.11        9.53      3.50 o 
  -1   4  13       37.34       61.37      6.20 o 
   0   4  13        2.52        5.35      2.53 o 
   1   4  13        1.03        2.32      1.23 o 
   2   4  13        6.82        6.79      1.76 o 
   3   4  13      114.31      126.65      5.96 o 
   4   4  13        3.20        3.74      2.19 o 
   5   4  13        3.13        2.04      2.78 o 
   6   4  13        1.34        0.42      4.81 o 
  -4   5  13       21.04       14.67      5.40 o 
  -3   5  13        9.16        1.60      3.29 o 
  -2   5  13       15.70       17.14      4.19 o 
  -1   5  13       77.27       67.04      6.75 o 
   0   5  13       19.51       16.14      3.47 o 
   1   5  13       53.57       64.47      3.81 o 
   2   5  13        3.38        1.06      1.61 o 
   3   5  13       51.54       54.86      4.39 o 
   4   5  13       28.02       26.15      3.67 o 
   5   5  13        9.34       20.84      5.79 o 
   6   5  13        0.52        3.51      4.01 o 
  -4   6  13       40.21       40.77      8.00 o 
  -3   6  13       49.64       52.43      7.73 o 
  -2   6  13       28.42       30.86      5.83 o 
  -1   6  13      103.19       82.59      7.92 o 
   0   6  13       17.68       24.41      4.53 o 
   1   6  13       17.96       20.42      2.63 o 
   2   6  13        9.85       12.28      2.33 o 
   3   6  13       17.48       16.58      2.89 o 
   4   6  13       21.03       16.88      3.30 o 
   5   6  13        2.14        5.85      4.08 o 
  -3   7  13        8.42        9.86      5.16 o 
  -2   7  13       34.93       41.83      7.14 o 
  -1   7  13       31.35       35.19      5.97 o 
   0   7  13        4.70        5.47      3.35 o 
   1   7  13       23.31       22.23      4.25 o 
   2   7  13        1.55        1.20      1.43 o 
   3   7  13        0.77        1.93      1.69 o 
   4   7  13        5.61        0.07      3.61 o 
   5   7  13       12.78       24.11      6.60 o 
  -3   8  13        3.14        6.88      4.73 o 
  -2   8  13        5.74        7.29      4.82 o 
  -1   8  13        6.84       10.69      4.15 o 
   0   8  13        8.67        5.58      3.15 o 
   1   8  13       46.54       37.86      5.61 o 
   2   8  13       23.14       30.62      3.68 o 
   3   8  13       10.93       10.29      3.72 o 
   4   8  13       18.92       14.04      5.01 o 
   5   8  13        1.03       -4.32      3.87 o 
  -2   9  13        1.26       -3.91      3.57 o 
  -1   9  13        4.52        6.25      4.71 o 
   0   9  13        1.82        0.01      3.22 o 
   1   9  13       40.08       40.28      6.07 o 
   2   9  13        3.38        3.59      2.51 o 
   3   9  13       39.22       42.95      7.16 o 
   4   9  13       23.66       16.19      5.71 o 
   5   9  13        0.58       -3.35      4.52 o 
  -2  10  13        5.75       -2.20      5.01 o 
  -1  10  13        6.13        5.38      4.56 o 
   0  10  13        8.41        8.53      4.70 o 
   1  10  13        1.21        3.36      3.48 o 
   2  10  13        7.69       11.67      3.27 o 
   3  10  13       18.27       36.28      7.23 o 
   4  10  13        3.50       -0.14      4.14 o 
   0  11  13        1.84        5.94      4.44 o 
   1  11  13        4.60        3.07      3.87 o 
   3  11  13        9.94       13.56      5.63 o 
  -3  -7  14        0.76        2.33      5.24 o 
  -2  -7  14        0.93        1.25      5.56 o 
  -3  -6  14       13.87       13.93      6.22 o 
  -2  -6  14        3.13        2.93      4.94 o 
  -1  -6  14       35.86       42.03      8.08 o 
  -4  -5  14        3.41        1.88      5.24 o 
  -3  -5  14        4.07       -0.16      4.35 o 
  -2  -5  14       10.86        8.51      4.76 o 
  -1  -5  14       26.28       23.36      6.28 o 
   0  -5  14       55.29       52.12      6.94 o 
  -4  -4  14        1.78        0.65      4.86 o 
  -3  -4  14       22.77       14.69      5.69 o 
  -2  -4  14        0.17       -0.45      3.53 o 
  -1  -4  14       18.37       17.79      4.17 o 
   0  -4  14       21.62       23.18      7.02 o 
  -4  -3  14       19.37       30.63      8.12 o 
  -3  -3  14       11.01        6.30      4.85 o 
  -2  -3  14       87.96       71.30      8.29 o 
  -1  -3  14       59.09       59.78      5.82 o 
   0  -3  14       60.20       66.81      5.11 o 
   1  -3  14       23.61       22.64      5.70 o 
   2  -3  14       21.80       16.90      5.42 o 
  -5  -2  14        0.68       -2.02      5.14 o 
  -4  -2  14       12.10       19.11      6.21 o 
  -3  -2  14        2.00        8.91      4.85 o 
  -2  -2  14       15.81       12.00      2.78 o 
  -1  -2  14        6.57        4.75      2.06 o 
   0  -2  14       59.13       58.90      6.83 o 
   1  -2  14       46.38       42.53      6.77 o 
   2  -2  14      108.98       84.36      9.67 o 
  -5  -1  14        0.20       -0.33      5.01 o 
  -4  -1  14        5.44        0.45      4.23 o 
  -3  -1  14        6.41        7.78      4.49 o 
  -2  -1  14       91.07       73.47      5.16 o 
  -1  -1  14       18.61       19.49      2.97 o 
   0  -1  14       68.31       70.06      4.68 o 
   1  -1  14       29.90       33.51      6.00 o 
   2  -1  14       41.01       48.25      7.28 o 
   3  -1  14        2.63       -0.70      3.16 o 
  -5   0  14        4.28       -0.48      4.82 o 
  -4   0  14        0.89        3.09      4.42 o 
  -3   0  14        1.45        1.51      2.12 o 
  -2   0  14        3.59        4.54      2.08 o 
  -1   0  14       20.83       19.92      2.99 o 
   0   0  14      293.43      304.81      9.11 o 
   1   0  14        2.77        3.17      2.65 o 
   2   0  14       15.56       10.59      3.95 o 
   3   0  14        0.61       -0.61      2.82 o 
   4   0  14        9.73       10.84      4.84 o 
  -5   1  14        0.88       -1.80      4.42 o 
  -4   1  14       55.78       50.47      9.10 o 
  -3   1  14        9.69       10.42      2.95 o 
  -2   1  14      277.70      312.48     14.70 o 
  -1   1  14       11.49       14.66      4.16 o 
   0   1  14       98.83       96.93      4.92 o 
   1   1  14      120.32      110.76      8.27 o 
   2   1  14       54.18       61.81      7.15 o 
   3   1  14       17.60       19.15      5.84 o 
   4   1  14       51.78       33.05      6.79 o 
   5   1  14        6.21       11.02      4.53 o 
  -5   2  14        2.28        0.79      4.93 o 
  -4   2  14        6.96       12.01      3.40 o 
  -3   2  14       26.51       27.53      3.93 o 
  -2   2  14       65.36       76.52      5.31 o 
  -1   2  14      164.48      169.01      6.76 o 
   0   2  14      152.42      153.12      6.12 o 
   1   2  14      153.39      172.23      7.08 o 
   2   2  14       67.88       56.32      4.09 o 
   3   2  14       86.19       84.18      5.45 o 
   4   2  14        0.55        1.51      2.28 o 
   5   2  14        3.99        2.55      3.47 o 
  -4   3  14       15.15       13.08      3.53 o 
  -3   3  14       34.16       41.11      6.00 o 
  -2   3  14       50.43       46.82      5.98 o 
  -1   3  14        2.75        2.97      2.54 o 
   0   3  14      189.99      176.57      9.77 o 
   1   3  14      142.46      137.03      5.19 o 
   2   3  14      172.02      175.22      6.84 o 
   3   3  14        7.22        5.69      2.07 o 
   4   3  14        5.06        8.75      2.81 o 
   5   3  14        5.26        8.59      5.04 o 
  -4   4  14        0.58        4.51      4.32 o 
  -3   4  14        5.89       -0.07      3.01 o 
  -2   4  14       13.18       14.00      3.99 o 
  -1   4  14       11.08        6.68      2.85 o 
   0   4  14       84.93       75.15      6.83 o 
   1   4  14       50.74       50.02      3.48 o 
   2   4  14      183.99      190.60     14.48 o 
   3   4  14       11.79       14.02      4.58 o 
   4   4  14        7.57        9.03      2.80 o 
   5   4  14        0.30       -0.99      2.48 o 
  -4   5  14       13.44       20.58      5.64 o 
  -3   5  14        4.24        3.53      3.08 o 
  -2   5  14       28.89       40.46      6.30 o 
  -1   5  14        2.73        2.70      2.42 o 
   0   5  14       10.77       10.10      3.05 o 
   1   5  14        1.08        3.52      2.19 o 
   2   5  14       67.71       71.42      4.59 o 
   3   5  14       10.54       11.57      2.48 o 
   4   5  14        5.90        5.70      2.64 o 
   5   5  14        0.53       -0.11      3.95 o 
  -4   6  14        7.82       10.74      5.30 o 
  -3   6  14        7.99       15.37      5.09 o 
  -2   6  14       32.65       29.03      5.62 o 
  -1   6  14       44.83       50.39      6.42 o 
   0   6  14       16.92       14.75      3.84 o 
   1   6  14       16.18       16.46      3.84 o 
   2   6  14       11.62       13.57      2.98 o 
   3   6  14       65.41       68.33      8.24 o 
   4   6  14       10.77       11.47      2.99 o 
   5   6  14        1.83       12.06      5.25 o 
  -3   7  14        7.72        8.26      5.13 o 
  -2   7  14       41.39       42.69      7.08 o 
  -1   7  14       12.17        7.20      3.88 o 
   0   7  14       59.74       40.30      6.08 o 
   1   7  14       43.20       49.42      6.18 o 
   2   7  14        9.44        7.49      2.80 o 
   3   7  14        2.64        2.92      2.14 o 
   4   7  14        2.23       -0.35      3.25 o 
   5   7  14        0.71       -2.32      3.97 o 
  -3   8  14        2.47       -0.12      4.41 o 
  -2   8  14        4.69        8.24      4.65 o 
  -1   8  14       27.59       40.84      7.13 o 
   0   8  14        3.53        3.82      3.43 o 
   1   8  14       29.91       29.55      5.34 o 
   2   8  14       18.95       23.99      7.18 o 
   3   8  14        4.49        3.37      2.49 o 
   4   8  14       11.82       22.90      5.87 o 
   5   8  14        0.18        1.63      4.61 o 
  -2   9  14        1.17        4.20      4.72 o 
  -1   9  14        2.84        4.84      4.03 o 
   0   9  14        2.24        7.62      3.67 o 
   1   9  14       17.78       23.01      5.09 o 
   2   9  14       24.53       36.77      5.93 o 
   3   9  14       10.55        9.38      4.93 o 
   4   9  14        4.72        6.31      4.71 o 
  -1  10  14        1.93       -0.35      4.34 o 
   0  10  14       10.04        8.98      4.53 o 
   1  10  14        0.84        2.90      3.69 o 
   2  10  14       21.06       20.65      5.23 o 
   3  10  14       11.36       13.53      5.41 o 
   4  10  14        2.98        5.38      5.19 o 
   0  11  14        7.54        9.79      4.88 o 
   1  11  14        1.79        2.12      4.16 o 
  -2  -7  15       21.33       26.66      8.03 o 
  -3  -6  15        0.35        4.55      5.51 o 
  -2  -6  15        5.89        0.80      5.28 o 
  -1  -6  15        3.01        4.59      5.20 o 
  -3  -5  15        1.66        8.02      5.38 o 
  -2  -5  15       21.17       18.84      6.13 o 
  -1  -5  15        8.71        6.03      4.85 o 
   0  -5  15        7.77       13.69      5.59 o 
  -4  -4  15       16.99       11.91      6.34 o 
  -3  -4  15       19.31       23.82      6.40 o 
  -2  -4  15       10.87       21.86      6.20 o 
  -1  -4  15       42.38       59.83      5.63 o 
   0  -4  15       16.25        9.86      5.18 o 
   1  -4  15        3.09        3.10      3.84 o 
  -4  -3  15        5.96       12.45      6.77 o 
  -3  -3  15        2.79        3.54      4.27 o 
  -2  -3  15        8.18       11.58      4.91 o 
  -1  -3  15       46.17       57.29      6.90 o 
   0  -3  15       23.13       25.76      5.49 o 
   1  -3  15        9.75        9.64      4.55 o 
   2  -3  15        4.25        0.45      3.60 o 
  -4  -2  15        1.09        3.54      4.74 o 
  -3  -2  15       29.05       34.01      7.52 o 
  -2  -2  15       34.32       37.53      4.51 o 
  -1  -2  15       36.59       38.47      4.16 o 
   0  -2  15       55.13       61.77      7.53 o 
   1  -2  15       24.07       20.25      5.48 o 
   2  -2  15        6.11        0.75      3.12 o 
  -4  -1  15        2.49        3.84      5.02 o 
  -3  -1  15        8.18       14.44      5.87 o 
  -2  -1  15       62.28       49.16      6.14 o 
  -1  -1  15       11.76       17.79      3.10 o 
   0  -1  15       24.99       40.78      7.90 o 
   1  -1  15      121.66      115.18      9.83 o 
   2  -1  15        2.25        6.32      3.85 o 
   3  -1  15        6.92        4.93      4.25 o 
  -4   0  15        3.88        6.27      5.55 o 
  -3   0  15       25.55       30.99      4.27 o 
  -2   0  15       12.47       10.78      6.97 o 
  -1   0  15       13.21       12.16      3.24 o 
   0   0  15        4.90        6.27      2.28 o 
   1   0  15       99.05       82.46      8.19 o 
   2   0  15      100.87       92.67      9.12 o 
   3   0  15        9.57        4.67      3.86 o 
   4   0  15       19.61       12.75      5.15 o 
  -4   1  15        4.04        1.76      5.16 o 
  -3   1  15       13.07       12.32      3.15 o 
  -2   1  15       11.03        6.37      3.82 o 
  -1   1  15       16.01       20.38      3.20 o 
   0   1  15      179.30      203.86      7.45 o 
   1   1  15       58.32       67.74      7.46 o 
   2   1  15       27.83       25.28      5.41 o 
   3   1  15        3.95        6.68      4.20 o 
   4   1  15        3.63        0.03      2.36 o 
   5   1  15        6.63        4.41      3.68 o 
  -4   2  15        0.02        0.62      2.82 o 
  -3   2  15       58.04       60.87      5.46 o 
  -2   2  15       10.25        7.34      2.60 o 
  -1   2  15      375.33      437.21     11.83 o 
   0   2  15       82.90       85.48      6.49 o 
   1   2  15       86.57       93.15      8.38 o 
   2   2  15        4.82        5.78      2.07 o 
   3   2  15       54.18       42.97      7.53 o 
   4   2  15        0.87        0.27      2.25 o 
   5   2  15        0.91       -2.37      2.93 o 
  -4   3  15        2.22        0.27      4.38 o 
  -3   3  15        7.18        2.28      3.36 o 
  -2   3  15       33.62       32.62      5.43 o 
  -1   3  15      188.13      211.16     11.17 o 
   0   3  15      380.65      402.86     15.76 o 
   1   3  15      390.32      397.42     16.11 o 
   2   3  15       67.58       67.79      4.58 o 
   3   3  15       67.98       64.30     15.31 o 
   4   3  15        4.22        8.62      2.79 o 
   5   3  15        1.27       -2.47      2.51 o 
  -4   4  15        4.66        7.08      4.37 o 
  -3   4  15        1.25        3.91      3.43 o 
  -2   4  15        2.00        0.65      2.39 o 
  -1   4  15        3.69        2.01      2.53 o 
   0   4  15       41.56       30.24      5.08 o 
   1   4  15       39.34       46.90      6.07 o 
   2   4  15       99.58      110.80      7.69 o 
   3   4  15       54.13       47.20      4.39 o 
   4   4  15        2.93        2.52      2.34 o 
   5   4  15        0.32       -0.03      2.73 o 
  -4   5  15        8.73       19.19      5.78 o 
  -3   5  15        0.45        3.07      3.84 o 
  -2   5  15        3.56        5.45      3.41 o 
  -1   5  15        6.66        6.42      3.60 o 
   0   5  15       14.73       13.63      4.08 o 
   1   5  15      117.12      106.03      7.93 o 
   2   5  15       28.25       30.76      3.53 o 
   3   5  15       60.90       51.30      4.65 o 
   4   5  15        5.09        7.72      5.39 o 
   5   5  15        0.93        1.14      2.83 o 
  -3   6  15        2.72       12.00      5.23 o 
  -2   6  15        9.06       14.03      4.34 o 
  -1   6  15        6.48        4.51      3.08 o 
   0   6  15        3.49       -2.50      2.56 o 
   1   6  15       24.31       27.83      5.41 o 
   2   6  15        6.55        2.51      2.18 o 
   3   6  15       33.49       36.87      8.09 o 
   4   6  15        6.20        7.45      2.78 o 
   5   6  15        0.00       -2.04      3.77 o 
  -3   7  15        7.75        4.60      4.29 o 
  -2   7  15       18.46       12.63      4.60 o 
  -1   7  15       11.78       12.39      4.21 o 
   0   7  15       49.58       47.77      6.84 o 
   1   7  15        3.57        5.58      3.27 o 
   2   7  15        3.75        3.18      2.77 o 
   3   7  15        0.28       -0.48      1.99 o 
   4   7  15        1.56        3.56      2.75 o 
   5   7  15        2.23        3.13      4.11 o 
  -2   8  15        0.66        4.19      4.31 o 
  -1   8  15        5.78        9.75      4.42 o 
   0   8  15       46.74       41.12      6.42 o 
   1   8  15       13.98       24.35      5.15 o 
   2   8  15       11.64       13.76      4.35 o 
   3   8  15        6.05        5.69      2.73 o 
   4   8  15        1.45        0.01      3.74 o 
  -2   9  15        2.09       -3.32      3.61 o 
  -1   9  15        3.98        8.61      4.96 o 
   0   9  15        8.24        6.73      4.03 o 
   1   9  15        4.33        3.97      3.73 o 
   2   9  15        1.80        3.26      3.28 o 
   3   9  15       26.18       31.82      4.47 o 
   4   9  15       13.31       17.25      6.59 o 
  -1  10  15        2.42        2.91      4.54 o 
   0  10  15        0.57        2.90      3.95 o 
   1  10  15        1.10        3.03      3.57 o 
   2  10  15        0.53       -2.23      3.02 o 
   1  11  15        5.82        2.92      4.27 o 
  -2  -6  16       11.76       20.13      7.11 o 
  -1  -6  16       18.74       14.92      6.54 o 
  -3  -5  16       11.63       11.14      5.66 o 
  -2  -5  16       17.58       12.35      5.85 o 
  -1  -5  16        7.06       13.68      5.94 o 
   0  -5  16        0.07        0.23      4.35 o 
  -3  -4  16        6.37        8.53      5.66 o 
  -2  -4  16        7.80        4.37      4.94 o 
  -1  -4  16        8.68        8.30      4.01 o 
   0  -4  16       15.11       19.64      6.29 o 
   1  -4  16        4.81        4.31      4.59 o 
  -4  -3  16        1.04       -0.98      4.79 o 
  -3  -3  16       36.01       33.86      7.50 o 
  -2  -3  16       44.61       44.93      7.78 o 
  -1  -3  16        2.44        1.92      2.50 o 
   0  -3  16        8.33        5.97      4.32 o 
   1  -3  16        0.26        0.66      4.13 o 
   2  -3  16       11.18       17.11      5.83 o 
  -4  -2  16        1.10        1.71      5.52 o 
  -3  -2  16       10.57       10.67      5.39 o 
  -2  -2  16       11.43        9.94      3.29 o 
  -1  -2  16       52.76       51.79     13.31 o 
   0  -2  16       23.33       11.89      4.43 o 
   1  -2  16       67.92       74.32      9.23 o 
   2  -2  16        4.90        4.54      4.08 o 
   3  -2  16       17.93       10.52      5.08 o 
  -4  -1  16        1.54       -0.33      4.58 o 
  -3  -1  16        1.81       -1.15      3.97 o 
  -2  -1  16        3.20        1.06      2.70 o 
  -1  -1  16       52.29       56.50      8.46 o 
   0  -1  16       34.58       42.63      6.40 o 
   1  -1  16       17.26       23.93      5.73 o 
   2  -1  16       64.68       59.64      8.44 o 
   3  -1  16        8.14        2.46      3.71 o 
  -4   0  16        2.08        0.24      5.14 o 
  -3   0  16       20.80       23.88      4.71 o 
  -2   0  16        4.54        0.66      2.42 o 
  -1   0  16       10.32        6.75      2.54 o 
   0   0  16       40.24       37.84      6.10 o 
   1   0  16        6.63       12.20      4.37 o 
   2   0  16       16.00       19.18      5.04 o 
   3   0  16        4.10        1.08      3.61 o 
   4   0  16        5.10       -2.27      3.28 o 
  -4   1  16        4.00        2.33      5.02 o 
  -3   1  16       38.73       43.99      8.90 o 
  -2   1  16        8.40        4.78      2.66 o 
  -1   1  16       55.81       56.17      4.92 o 
   0   1  16       33.41       46.42      6.62 o 
   1   1  16       19.63       13.38      4.30 o 
   2   1  16       33.76       36.57      6.52 o 
   3   1  16        8.04        4.27      3.88 o 
   4   1  16        0.83        0.25      3.45 o 
  -4   2  16        0.88       -0.48      4.59 o 
  -3   2  16       33.25       33.78      7.24 o 
  -2   2  16       13.69       15.46      3.42 o 
  -1   2  16      170.21      179.30      7.61 o 
   0   2  16      135.15      151.96     10.00 o 
   1   2  16      120.86      140.20      9.98 o 
   2   2  16       12.53       16.93      2.89 o 
   3   2  16        0.13       -0.96      1.81 o 
   4   2  16        0.34        1.22      2.55 o 
   5   2  16        0.23       -0.20      2.90 o 
  -4   3  16       19.12       18.06      4.26 o 
  -3   3  16        1.25       -0.64      2.58 o 
  -2   3  16       46.54       39.98      6.95 o 
  -1   3  16       38.79       35.17      5.66 o 
   0   3  16       90.58       91.97      5.60 o 
   1   3  16       74.13       72.62      7.83 o 
   2   3  16       27.16       27.12      3.38 o 
   3   3  16       43.73       39.09      4.19 o 
   4   3  16       10.49        9.55      3.01 o 
   5   3  16        2.59       -1.15      2.68 o 
  -4   4  16        3.34        1.72      3.10 o 
  -3   4  16        0.86        1.24      3.57 o 
  -2   4  16        9.20        4.82      3.73 o 
  -1   4  16       63.70       75.76      7.82 o 
   0   4  16       15.65       23.43      4.97 o 
   1   4  16      220.48      215.63     12.15 o 
   2   4  16      104.08      106.86      5.58 o 
   3   4  16       15.71       17.91      3.10 o 
   4   4  16       14.12       12.33      3.15 o 
   5   4  16        0.86        1.41      2.88 o 
  -3   5  16        2.01        0.55      3.61 o 
  -2   5  16        8.84        2.85      3.37 o 
  -1   5  16       44.77       46.18      6.47 o 
   0   5  16       19.87       20.53      4.91 o 
   1   5  16        2.09        4.50      3.16 o 
   2   5  16       27.86       35.39      5.99 o 
   3   5  16        0.07        1.06      1.98 o 
   4   5  16        5.13        1.14      2.32 o 
   5   5  16        3.67        3.18      3.49 o 
  -3   6  16        2.39        0.75      3.94 o 
  -2   6  16        7.13        7.16      4.12 o 
  -1   6  16       15.75       14.62      4.48 o 
   0   6  16       25.15       28.90      5.55 o 
   1   6  16       12.20       11.81      4.11 o 
   2   6  16       40.69       43.37      6.44 o 
   3   6  16        1.15        1.18      2.08 o 
   4   6  16        0.33        1.14      2.40 o 
   5   6  16        1.79        2.85      4.53 o 
  -3   7  16        1.63       -0.50      3.84 o 
  -2   7  16        2.60        5.82      4.18 o 
  -1   7  16        5.94        4.81      3.98 o 
   0   7  16        7.44       10.52      4.29 o 
   1   7  16        9.67        4.54      3.17 o 
   2   7  16        3.01        5.99      3.63 o 
   3   7  16        1.97        1.05      2.22 o 
   4   7  16        2.61        1.70      2.45 o 
   5   7  16        1.27        3.04      4.85 o 
  -2   8  16        4.00        4.39      4.77 o 
  -1   8  16       11.01        8.30      4.41 o 
   0   8  16        5.24        3.89      3.64 o 
   1   8  16        4.32        3.69      3.67 o 
   2   8  16       12.07       21.47      4.95 o 
   3   8  16        7.65       13.46      3.36 o 
   4   8  16        4.59        5.55      4.88 o 
  -1   9  16        1.93       11.85      5.14 o 
   0   9  16        1.50        0.54      3.71 o 
   1   9  16        9.13        6.31      4.01 o 
   2   9  16        2.27        2.73      3.28 o 
   3   9  16        1.11       -2.47      3.01 o 
   4   9  16        6.59       10.71      5.66 o 
   0  10  16        2.71        4.37      4.57 o 
   1  10  16        0.17       -1.10      3.40 o 
   2  10  16        4.04        0.17      3.26 o 
  -2  -5  17        4.31        7.86      6.24 o 
   0  -5  17        1.44        3.02      4.94 o 
  -3  -4  17        0.03        1.97      5.21 o 
  -2  -4  17       22.31       17.35      6.21 o 
  -1  -4  17       10.91        2.65      4.89 o 
   0  -4  17        4.72        5.29      5.00 o 
   1  -4  17        7.28        9.49      5.62 o 
  -3  -3  17        5.17        3.52      5.27 o 
  -2  -3  17        0.74        3.24      4.77 o 
  -1  -3  17       12.68       13.17      3.63 o 
   0  -3  17       10.29       15.52      5.50 o 
   1  -3  17       15.13       14.65      5.97 o 
   2  -3  17       16.56       10.13      5.06 o 
  -4  -2  17        4.54        0.89      5.89 o 
  -3  -2  17       16.72        3.37      5.49 o 
  -2  -2  17        7.61        5.41      4.65 o 
  -1  -2  17       58.73       74.74      9.88 o 
   0  -2  17       41.17       39.75      7.28 o 
   1  -2  17       30.73       38.16      7.49 o 
   2  -2  17        7.66       10.55      5.17 o 
   3  -2  17        4.57        3.51      3.87 o 
  -4  -1  17        2.41        2.73      5.55 o 
  -3  -1  17        4.98        6.89      5.09 o 
  -2  -1  17        0.53        0.30      3.47 o 
  -1  -1  17       14.81       14.08      3.26 o 
   0  -1  17       33.56       33.67      6.19 o 
   1  -1  17       29.65       27.34      6.19 o 
   2  -1  17       16.15       20.18      5.63 o 
   3  -1  17       14.41       10.92      4.83 o 
  -4   0  17        0.33       -4.15      4.94 o 
  -3   0  17        3.72        2.04      4.80 o 
  -2   0  17       20.89       21.80      3.94 o 
  -1   0  17       20.65       17.06      4.36 o 
   0   0  17       23.20       20.06      5.16 o 
   1   0  17        3.15        6.38      3.59 o 
   2   0  17        3.22        1.07      3.30 o 
   3   0  17       31.11       27.75      6.96 o 
   4   0  17        1.70        2.23      4.02 o 
  -4   1  17        0.02        0.59      5.29 o 
  -3   1  17        2.18        1.48      2.76 o 
  -2   1  17        6.06        8.52      2.87 o 
  -1   1  17        4.03        3.28      2.84 o 
   0   1  17       27.89       32.54      5.99 o 
   1   1  17       44.77       58.18      7.61 o 
   2   1  17        8.54        2.23      3.59 o 
   3   1  17        2.84        1.48      3.76 o 
   4   1  17        4.87        5.88      5.15 o 
  -4   2  17        2.04       -0.15      5.20 o 
  -3   2  17        0.92       -1.55      4.77 o 
  -2   2  17       42.88       44.55      5.07 o 
  -1   2  17       88.26       92.90     12.37 o 
   0   2  17       58.11       49.51      7.03 o 
   1   2  17       32.97       37.01      6.49 o 
   2   2  17        2.54        2.06      3.18 o 
   3   2  17       11.28       13.56      3.14 o 
   4   2  17        6.73        7.69      5.11 o 
   5   2  17        0.21       -1.60      2.87 o 
  -4   3  17        3.36        3.40      3.38 o 
  -3   3  17        6.28        6.35      3.16 o 
  -2   3  17        0.01       -0.54      3.54 o 
  -1   3  17        1.98       -1.43      1.90 o 
   0   3  17      351.44      355.44     16.07 o 
   1   3  17       46.22       58.72      7.63 o 
   2   3  17       32.75       31.20      6.46 o 
   3   3  17        6.80        8.07      2.79 o 
   4   3  17        1.42       -0.69      2.36 o 
   5   3  17        3.64        5.13      3.15 o 
  -3   4  17        2.81        1.75      3.69 o 
  -2   4  17       10.52       21.89      5.16 o 
  -1   4  17        1.80        0.91      2.89 o 
   0   4  17       56.81       64.25      7.43 o 
   1   4  17        7.19       14.07      4.45 o 
   2   4  17       12.22       12.18      4.41 o 
   3   4  17        9.69        7.87      2.49 o 
   4   4  17       13.25       12.26      7.19 o 
   5   4  17        0.77        1.56      4.00 o 
  -3   5  17        8.51       11.22      4.88 o 
  -2   5  17        3.73        5.97      3.89 o 
  -1   5  17       14.10       13.39      4.32 o 
   0   5  17       24.10       18.83      4.82 o 
   1   5  17       74.23       64.56      7.66 o 
   2   5  17       22.63       16.39      4.66 o 
   3   5  17       20.39       16.91      5.30 o 
   4   5  17        9.01       11.17      3.43 o 
   5   5  17        0.65        3.40      4.35 o 
  -3   6  17        0.14       -0.07      3.79 o 
  -2   6  17        3.68        0.46      3.79 o 
  -1   6  17       10.70        4.82      3.60 o 
   0   6  17       31.55       32.32      5.79 o 
   1   6  17       37.95       50.46      7.10 o 
   2   6  17        1.69        2.60      3.27 o 
   3   6  17        3.31        6.35      2.60 o 
   4   6  17        3.94        4.02      2.65 o 
  -2   7  17       10.44        7.82      4.54 o 
  -1   7  17        5.46        1.76      3.29 o 
   0   7  17        3.92        1.87      3.55 o 
   1   7  17       21.91       32.23      6.05 o 
   2   7  17        0.50        2.38      3.30 o 
   3   7  17        2.49        3.24      3.60 o 
   4   7  17        1.58        0.33      2.53 o 
  -2   8  17        0.42       -0.17      3.43 o 
  -1   8  17        6.30       12.47      5.05 o 
   0   8  17        2.95       -1.64      2.81 o 
   1   8  17       15.84        8.61      4.12 o 
   2   8  17        0.25       -0.38      2.86 o 
   3   8  17        0.12       -0.20      3.07 o 
   4   8  17        3.16        0.12      4.30 o 
  -1   9  17        2.83        4.43      4.73 o 
   0   9  17        0.56       -1.13      3.30 o 
   1   9  17        2.96        1.53      3.54 o 
   2   9  17        2.44        3.37      3.62 o 
   3   9  17        8.14       11.07      4.59 o 
   0  10  17        3.21        4.03      4.54 o 
   1  10  17        1.55       -0.35      3.28 o 
   2  10  17        1.88        7.24      4.31 o 
   0  -5  18        0.46        0.61      5.73 o 
  -2  -4  18        1.40        0.47      5.02 o 
   0  -4  18        5.14       12.55      6.37 o 
   1  -4  18        1.50        0.55      5.03 o 
  -3  -3  18        8.09        5.05      5.82 o 
  -2  -3  18        4.31        8.52      5.60 o 
  -1  -3  18       25.25       27.50      6.80 o 
   0  -3  18       22.66       18.17      6.16 o 
   1  -3  18        5.59        1.07      3.86 o 
   2  -3  18        3.89       -0.03      4.33 o 
  -3  -2  18        2.33       -3.48      5.19 o 
  -2  -2  18        8.33       10.87      5.63 o 
  -1  -2  18        4.99        1.15      3.40 o 
   0  -2  18        4.79       12.78      4.97 o 
   1  -2  18       20.86       17.55      5.94 o 
   2  -2  18        4.40        2.54      4.25 o 
   3  -2  18        5.74        8.49      4.90 o 
  -3  -1  18        5.34       13.68      6.24 o 
  -2  -1  18        9.31        8.38      3.46 o 
  -1  -1  18        3.34        4.62      3.85 o 
   0  -1  18        4.75        0.78      3.41 o 
   1  -1  18       24.06       34.05      6.79 o 
   2  -1  18        5.49        6.92      4.74 o 
   3  -1  18        2.29        4.22      3.89 o 
  -3   0  18        0.74        4.88      5.47 o 
  -2   0  18       12.18       18.50      3.88 o 
  -1   0  18        4.65       10.59      2.98 o 
   0   0  18        0.02       -0.40      2.61 o 
   1   0  18       23.22       31.67      6.52 o 
   2   0  18        2.85       -3.59      2.92 o 
   3   0  18        8.40        9.03      5.23 o 
   4   0  18        4.86        3.09      4.48 o 
  -3   1  18        0.74        3.57      3.18 o 
  -2   1  18       14.62       13.96      3.67 o 
  -1   1  18       16.90       16.07      3.30 o 
   0   1  18        0.42       -1.83      2.98 o 
   1   1  18       16.47       13.22      4.21 o 
   2   1  18        5.24        5.05      3.89 o 
   3   1  18        4.35        3.15      4.03 o 
   4   1  18        2.35        4.41      4.45 o 
  -3   2  18        1.65        4.67      3.00 o 
  -2   2  18       32.17       30.29      4.54 o 
  -1   2  18       11.74        9.14      3.12 o 
   0   2  18       10.66       13.02      4.29 o 
   1   2  18       12.83       14.15      4.52 o 
   2   2  18        8.50        6.17      3.94 o 
   3   2  18        3.23        7.83      4.01 o 
   4   2  18        2.89        0.68      4.46 o 
  -3   3  18        9.21        9.72      3.54 o 
  -2   3  18        9.80       10.06      3.15 o 
  -1   3  18       12.30        6.98      2.79 o 
   0   3  18        3.93        2.04      3.28 o 
   1   3  18       43.50       40.85      6.58 o 
   2   3  18       32.81       28.35      6.12 o 
   3   3  18        1.25       -0.47      2.11 o 
   4   3  18        5.43        7.29      3.14 o 
  -3   4  18        5.27        7.70      3.43 o 
  -2   4  18        5.34        7.16      3.96 o 
  -1   4  18       31.48       33.87      6.31 o 
   0   4  18       25.85       25.17      5.70 o 
   1   4  18        2.43        3.96      3.59 o 
   2   4  18       16.72       10.09      4.43 o 
   3   4  18        0.74        2.61      2.33 o 
   4   4  18        3.08        5.51      2.83 o 
  -3   5  18        0.66        4.84      4.18 o 
  -2   5  18        1.23        2.34      3.51 o 
  -1   5  18       38.07       40.67      6.83 o 
   0   5  18       31.79       25.37      5.58 o 
   1   5  18        4.38        3.48      3.82 o 
   2   5  18        4.27        3.51      3.85 o 
   3   5  18       10.42       10.02      4.71 o 
   4   5  18        1.17        2.01      2.83 o 
  -2   6  18        1.16       -4.70      3.28 o 
  -1   6  18        8.22       17.91      5.15 o 
   0   6  18        7.59       11.69      4.33 o 
   1   6  18        2.58        3.14      3.55 o 
   2   6  18        3.95        1.08      3.57 o 
   3   6  18        2.77       -2.60      2.84 o 
   4   6  18        1.02        0.91      2.67 o 
  -2   7  18        1.37       -2.04      3.80 o 
  -1   7  18        1.97        1.83      3.56 o 
   0   7  18       14.64       15.74      5.12 o 
   1   7  18        8.02        7.29      3.83 o 
   2   7  18       16.73       33.38      6.49 o 
   3   7  18        1.86        2.80      3.68 o 
   4   7  18        2.17        3.43      3.01 o 
  -1   8  18       11.71       15.48      5.28 o 
   0   8  18       22.78       33.97      6.85 o 
   1   8  18       10.12        9.11      4.57 o 
   2   8  18        5.24        2.58      3.20 o 
   3   8  18        0.37        0.16      3.56 o 
   0   9  18        3.08        4.03      4.51 o 
   1   9  18        0.58        5.51      4.13 o 
   2   9  18        3.86        0.43      3.45 o 
   3   9  18        1.55       -1.61      3.33 o 
   0  -4  19        5.94        5.38      5.41 o 
   1  -4  19        0.01        0.87      5.27 o 
  -2  -3  19        0.73       -1.66      4.81 o 
  -1  -3  19        2.25        2.02      4.70 o 
   0  -3  19        6.66        3.35      5.03 o 
   1  -3  19        8.26        8.94      5.65 o 
   2  -3  19        1.86       -0.69      4.07 o 
  -2  -2  19        8.42       10.44      5.77 o 
  -1  -2  19       11.86       21.96      6.07 o 
   0  -2  19        0.88        0.13      3.80 o 
   1  -2  19        2.45       -4.58      4.08 o 
   2  -2  19        3.49        4.77      5.04 o 
   3  -2  19        3.05       -0.93      4.31 o 
  -3  -1  19        6.36        6.52      6.12 o 
  -2  -1  19        2.37        7.06      3.55 o 
  -1  -1  19       17.63       29.39      6.52 o 
   0  -1  19       17.93       22.33      6.17 o 
   1  -1  19       11.29       14.15      5.03 o 
   2  -1  19        2.66        9.49      5.04 o 
   3  -1  19        1.05       -3.13      2.83 o 
  -3   0  19        1.40       -4.96      5.11 o 
  -2   0  19        0.86        3.98      3.28 o 
  -1   0  19        3.74        3.15      3.98 o 
   0   0  19        1.06        0.32      4.02 o 
   1   0  19        7.66        5.93      4.36 o 
   2   0  19        3.53        1.84      3.84 o 
   3   0  19       14.84       13.65      6.05 o 
  -3   1  19        5.64        7.40      3.54 o 
  -2   1  19        2.19       -1.12      3.94 o 
  -1   1  19        6.34       13.13      4.84 o 
   0   1  19        6.50        7.12      4.45 o 
   1   1  19        4.04        5.20      3.42 o 
   2   1  19        3.81        0.13      2.88 o 
   3   1  19        0.46        2.13      4.01 o 
   4   1  19        0.02        1.86      4.55 o 
  -3   2  19        1.53        2.49      3.25 o 
  -2   2  19        4.79        8.80      3.53 o 
  -1   2  19       19.51       17.82      5.40 o 
   0   2  19        6.63        7.08      4.18 o 
   1   2  19        6.07        2.72      3.51 o 
   2   2  19        8.29        3.86      4.22 o 
   3   2  19        0.01        0.92      4.06 o 
   4   2  19        0.71       -2.39      4.08 o 
  -3   3  19        0.54       -1.16      2.75 o 
  -2   3  19        1.32       -0.23      2.78 o 
  -1   3  19       10.29        7.70      3.22 o 
   0   3  19       40.24       39.59      6.82 o 
   1   3  19       21.74       30.01      6.45 o 
   2   3  19        0.78        3.19      3.42 o 
   3   3  19        1.88        0.89      4.07 o 
   4   3  19        0.50        0.45      2.74 o 
  -3   4  19       10.94        6.98      3.72 o 
  -2   4  19        0.95       -2.20      2.91 o 
  -1   4  19       11.54       20.10      3.97 o 
   0   4  19       29.83       32.06      6.35 o 
   1   4  19       22.01       13.28      4.81 o 
   2   4  19        6.34        1.21      3.29 o 
   3   4  19        2.92        2.14      3.83 o 
   4   4  19        1.54        3.65      3.12 o 
  -2   5  19        0.72        2.24      3.83 o 
  -1   5  19        4.47        3.12      4.06 o 
   0   5  19       14.10       14.11      4.82 o 
   1   5  19       14.88       16.75      5.09 o 
   2   5  19        4.79        3.85      3.69 o 
   3   5  19        9.53       24.20      6.25 o 
   4   5  19        1.56        1.62      3.06 o 
  -2   6  19        5.36        4.13      4.21 o 
  -1   6  19        3.15        8.53      4.36 o 
   0   6  19        7.89       11.57      4.79 o 
   1   6  19        0.09        2.09      3.43 o 
   2   6  19        0.89        2.66      3.55 o 
   3   6  19        4.02        5.31      4.09 o 
   4   6  19        1.51       -0.91      3.55 o 
  -1   7  19        4.21        7.09      4.09 o 
   0   7  19        3.86        0.20      3.35 o 
   1   7  19        0.22        2.28      3.35 o 
   2   7  19        6.80        4.73      3.92 o 
   3   7  19        3.23        4.90      4.27 o 
  -1   8  19       11.21        8.71      4.84 o 
   0   8  19        2.78        6.99      4.58 o 
   1   8  19        2.20        4.19      4.01 o 
   2   8  19        8.45        8.35      4.60 o 
   3   8  19        0.93       -1.27      3.43 o 
   1   9  19       13.06       14.86      5.17 o 
   2   9  19        1.50        1.38      3.56 o 
   0  -3  20        5.19       14.70      6.46 o 
   1  -3  20        1.40        5.17      5.96 o 
  -2  -2  20        1.94        4.51      5.45 o 
  -1  -2  20        3.74       10.52      5.35 o 
   0  -2  20        2.17        0.05      4.42 o 
   1  -2  20        1.12       -0.32      4.92 o 
   2  -2  20        9.78       19.09      6.77 o 
  -2  -1  20        0.72       -1.65      5.24 o 
  -1  -1  20        1.86        1.67      4.03 o 
   0  -1  20       20.12       25.31      6.49 o 
   1  -1  20        7.83        3.20      4.60 o 
   2  -1  20        0.65        2.90      5.08 o 
  -2   0  20       10.97        9.09      3.96 o 
  -1   0  20        0.98        1.56      4.11 o 
   0   0  20       12.21       12.38      5.27 o 
   1   0  20        0.49       -2.00      3.24 o 
   2   0  20        0.02        1.36      4.11 o 
   3   0  20        0.28       -0.02      4.43 o 
  -2   1  20        3.88        3.28      3.91 o 
  -1   1  20        5.44        7.84      4.49 o 
   0   1  20        3.72        8.65      4.66 o 
   1   1  20        3.64        8.80      4.37 o 
   2   1  20        1.48        2.39      4.07 o 
   3   1  20        1.92        8.60      5.37 o 
  -2   2  20       13.66       12.95      4.05 o 
  -1   2  20       13.14       19.02      5.71 o 
   0   2  20        3.73        6.13      4.51 o 
   1   2  20        1.80       -2.31      3.01 o 
   2   2  20        9.43        2.35      4.02 o 
   3   2  20        1.07        3.06      4.71 o 
  -2   3  20        1.50       -1.12      3.11 o 
  -1   3  20        5.28        2.33      3.54 o 
   0   3  20       22.64       17.58      5.60 o 
   1   3  20        6.98        3.50      3.62 o 
   2   3  20        2.09       -0.71      2.72 o 
   3   3  20        0.28        1.67      3.91 o 
  -2   4  20        5.76        4.58      5.68 o 
  -1   4  20        4.50        1.46      3.60 o 
   0   4  20       16.29       16.97      5.62 o 
   1   4  20        1.84        3.85      3.77 o 
   2   4  20        3.14        3.96      3.72 o 
   3   4  20        1.64        9.23      4.92 o 
  -2   5  20        6.42        2.19      4.10 o 
  -1   5  20       16.77       17.98      5.53 o 
   0   5  20        0.95       -1.07      3.27 o 
   1   5  20        7.65       11.96      4.84 o 
   2   5  20        1.42        0.44      3.77 o 
   3   5  20        2.03       -1.02      3.42 o 
  -1   6  20        1.74       11.42      4.93 o 
   0   6  20        4.61        2.63      3.87 o 
   1   6  20        7.39        8.92      4.77 o 
   2   6  20        0.74        0.80      3.19 o 
   3   6  20        0.51        3.22      4.08 o 
  -1   7  20       13.34       24.51      6.30 o 
   0   7  20       10.26        7.08      4.73 o 
   1   7  20        0.74       -2.38      3.32 o 
   2   7  20        1.25       -1.73      3.07 o 
   3   7  20        0.45        0.35      4.02 o 
   0   8  20        0.35        2.38      4.60 o 
   1   8  20        3.46        2.72      4.22 o 
   2   8  20        4.41        4.24      4.29 o 
   0  -2  21        1.22        0.04      4.81 o 
   1  -2  21        4.96        5.66      5.87 o 
  -1  -1  21        1.24       -5.54      3.99 o 
   0  -1  21        4.10       -2.11      4.38 o 
   1  -1  21        1.81        2.34      4.77 o 
   2  -1  21        0.74        6.65      5.43 o 
  -2   0  21        1.12       -1.54      4.55 o 
  -1   0  21        3.09       -2.31      3.89 o 
   0   0  21        2.69        3.24      4.14 o 
   1   0  21        4.53        3.28      3.91 o 
   2   0  21        1.01        5.12      4.91 o 
  -2   1  21        1.33        2.08      4.29 o 
  -1   1  21        3.21        5.47      4.94 o 
   0   1  21        2.01       -5.26      3.51 o 
   1   1  21        2.42       -0.10      3.98 o 
   2   1  21        3.16        0.35      4.04 o 
  -2   2  21        9.94        9.08      4.15 o 
  -1   2  21       14.94       15.16      5.37 o 
   0   2  21        4.59        4.82      4.15 o 
   1   2  21        6.33        9.43      4.88 o 
   2   2  21        2.11       -0.34      3.52 o 
   3   2  21        6.36        2.19      4.92 o 
  -2   3  21        6.63        9.36      3.97 o 
  -1   3  21        6.71       11.48      5.35 o 
   0   3  21       11.20       12.51      5.35 o 
   1   3  21        5.96       12.36      4.96 o 
   2   3  21       10.79       11.37      5.08 o 
   3   3  21        0.62        4.56      4.30 o 
  -1   4  21        2.64        3.95      4.26 o 
   0   4  21        3.44        3.55      4.31 o 
   1   4  21        2.49        4.18      4.56 o 
   2   4  21        1.37        2.20      3.94 o 
   3   4  21        2.37        0.81      4.59 o 
  -1   5  21        9.89        5.01      4.48 o 
   0   5  21        1.20       -0.45      3.59 o 
   1   5  21        8.34       10.65      5.05 o 
   2   5  21        0.73       -2.80      3.70 o 
   3   5  21        0.35        1.49      3.75 o 
  -1   6  21        2.70        2.03      4.54 o 
   0   6  21       19.88       19.76      5.89 o 
   1   6  21        3.15        9.60      5.47 o 
   2   6  21        2.23       -0.02      3.86 o 
   0   7  21        3.30       10.23      5.37 o 
   1   7  21        0.93       -3.10      3.59 o 
   2   7  21        2.54        1.45      3.96 o 
   0   0  22        0.56       -1.77      4.35 o 
   1   0  22        0.05       -1.18      3.83 o 
  -1   1  22        0.96        1.79      4.57 o 
   0   1  22        3.49        3.59      4.79 o 
   1   1  22        3.69        1.17      4.61 o 
  -1   2  22        1.40       -0.83      4.48 o 
   0   2  22        4.06        5.50      4.77 o 
   1   2  22        1.21        0.51      3.42 o 
   2   2  22        0.50        3.68      4.41 o 
  -1   3  22        0.33       -0.02      4.29 o 
   0   3  22        0.17       -0.98      3.55 o 
   1   3  22        8.46       10.14      5.31 o 
   2   3  22        0.73        0.22      3.98 o 
  -1   4  22        6.54        6.96      5.15 o 
   0   4  22        0.15        1.16      4.09 o 
   1   4  22        6.50        1.04      4.62 o 
   2   4  22        9.89       12.77      5.73 o 
   0   5  22        4.10        4.84      4.73 o 
   1   5  22        1.00       -0.79      4.00 o 
   2   5  22        4.22       -0.42      4.03 o 
   1   6  22        1.61        4.43      4.63 o 
                                                 
